# Supplementary material for: Transcriptional response of Methanosarcina acetivorans to repression of the energy-conserving methanophenazine: CoM-CoB heterodisulfide reductase enzyme HdrED
Source: Microbiol Spectr. 2024 Oct 29;12(12):e00957-24. doi: 10.1128/spectrum.00957-24 (PMC11619418; doi:10.1128/spectrum.00957-24)
Supplement: Table S2 — mRNA abundance from WWM204 -tetracycline cultures on HS MeOH. HdrED transcription is being repressed by TetR. [file spectrum.00957-24-s0002.xlsx]

## Sheet: gene id
SEQ_UNIQUE|SPECIES_CODE|PLASMID|BUILD|FEAT_TYPE|GENE_NAME|SECONDARY_NAME|ACCESSION|GI|FUNCTION|CHROMOSOME|MAPLOC|DESCRIPTION|SEQ_URL|COMMENTS|DATE_ENTERED|SOURCE_DB	MA#	gene id
1|Methanosarcina acetivorans|0|512|CDS|MA0001|GI:20088900;GeneID:1471893|NC_003552|20088899|cell division control protein 6|NC_003552|266-1528||http://www.ncbi.nlm.nih.gov/entrez/query.fcgi?db=gene&cmd=search&term=MA0001|Methanosarcina acetivorans C2A, complete genome.|2006-05-02|GenBank	MA0001	1471893
2|Methanosarcina acetivorans|0|512|CDS|MA0002|GI:20088901;GeneID:1471894|NC_003552|20088899|hypothetical protein|NC_003552|3358-3735||http://www.ncbi.nlm.nih.gov/entrez/query.fcgi?db=gene&cmd=search&term=MA0002|Methanosarcina acetivorans C2A, complete genome.|2006-05-02|GenBank	MA0002	1471894
3|Methanosarcina acetivorans|0|512|CDS|MA0003|GI:20088902;GeneID:1471895|NC_003552|20088899|sodium:proline symporter|NC_003552|3805-5349||http://www.ncbi.nlm.nih.gov/entrez/query.fcgi?db=gene&cmd=search&term=MA0003|Methanosarcina acetivorans C2A, complete genome.|2006-05-02|GenBank	MA0003	1471895
4|Methanosarcina acetivorans|0|512|CDS|MA0004|GI:20088903;GeneID:1471896|NC_003552|20088899|IstB helper protein|NC_003552|7361-8134||http://www.ncbi.nlm.nih.gov/entrez/query.fcgi?db=gene&cmd=search&term=MA0004|Methanosarcina acetivorans C2A, complete genome.|2006-05-02|GenBank	MA0004	1471896
5|Methanosarcina acetivorans|0|512|CDS|MA0005|GI:20088904;GeneID:1471897|NC_003552|20088899|transposase|NC_003552|8131-9375||http://www.ncbi.nlm.nih.gov/entrez/query.fcgi?db=gene&cmd=search&term=MA0005|Methanosarcina acetivorans C2A, complete genome.|2006-05-02|GenBank	MA0005	1471897
6|Methanosarcina acetivorans|0|512|CDS|MA0006|GI:20088905;GeneID:1471898|NC_003552|20088899|pyridoxal-dependent decarboxylase|NC_003552|9571-10758||http://www.ncbi.nlm.nih.gov/entrez/query.fcgi?db=gene&cmd=search&term=MA0006|Methanosarcina acetivorans C2A, complete genome.|2006-05-02|GenBank	MA0006	1471898
7|Methanosarcina acetivorans|0|512|CDS|MA0007|GI:20088906;GeneID:1471899|NC_003552|20088899|hypothetical protein|NC_003552|11359-12453||http://www.ncbi.nlm.nih.gov/entrez/query.fcgi?db=gene&cmd=search&term=MA0007|Methanosarcina acetivorans C2A, complete genome.|2006-05-02|GenBank	MA0007	1471899
8|Methanosarcina acetivorans|0|512|CDS|MA0008|GI:20088907;GeneID:1471900|NC_003552|20088899|TraB family protein|NC_003552|13031-14572||http://www.ncbi.nlm.nih.gov/entrez/query.fcgi?db=gene&cmd=search&term=MA0008|Methanosarcina acetivorans C2A, complete genome.|2006-05-02|GenBank	MA0008	1471900
9|Methanosarcina acetivorans|0|512|CDS|MA0009|GI:20088908;GeneID:1471901|NC_003552|20088899|hypothetical protein|NC_003552|14788-15084||http://www.ncbi.nlm.nih.gov/entrez/query.fcgi?db=gene&cmd=search&term=MA0009|Methanosarcina acetivorans C2A, complete genome.|2006-05-02|GenBank	MA0009	1471901
10|Methanosarcina acetivorans|0|512|CDS|MA0010|GI:20088909;GeneID:1471902|NC_003552|20088899|tetrahydromethanopterin formyltransferase|NC_003552|15444-16337|catalyzes the transfer of a formyl group from formylmethanofuran to tetrahydromethanopterin tetrahydromethanopterin|http://www.ncbi.nlm.nih.gov/entrez/query.fcgi?db=gene&cmd=search&term=MA0010|Methanosarcina acetivorans C2A, complete genome.|…	MA0010	1471902
11|Methanosarcina acetivorans|0|512|CDS|MA0011|GI:20088910;GeneID:1471903|NC_003552|20088899|chemotaxis protein CheD|NC_003552|17080-17559||http://www.ncbi.nlm.nih.gov/entrez/query.fcgi?db=gene&cmd=search&term=MA0011|Methanosarcina acetivorans C2A, complete genome.|2006-05-02|GenBank	MA0011	1471903
12|Methanosarcina acetivorans|0|512|CDS|MA0012|GI:20088911;GeneID:1471904|NC_003552|20088899|chemotaxis protein CheC|NC_003552|17684-18310||http://www.ncbi.nlm.nih.gov/entrez/query.fcgi?db=gene&cmd=search&term=MA0012|Methanosarcina acetivorans C2A, complete genome.|2006-05-02|GenBank	MA0012	1471904
13|Methanosarcina acetivorans|0|512|CDS|MA0013|GI:20088912;GeneID:1471905|NC_003552|20088899|cheR methyltransferase|NC_003552|18403-19551||http://www.ncbi.nlm.nih.gov/entrez/query.fcgi?db=gene&cmd=search&term=MA0013|Methanosarcina acetivorans C2A, complete genome.|2006-05-02|GenBank	MA0013	1471905
14|Methanosarcina acetivorans|0|512|CDS|MA0014|GI:20088913;GeneID:1471906|NC_003552|20088899|chemotaxis sensor histidine kinase|NC_003552|19622-21529||http://www.ncbi.nlm.nih.gov/entrez/query.fcgi?db=gene&cmd=search&term=MA0014|Methanosarcina acetivorans C2A, complete genome.|2006-05-02|GenBank	MA0014	1471906
15|Methanosarcina acetivorans|0|512|CDS|MA0015|GI:20088914;GeneID:1471907|NC_003552|20088899|chemotaxis protein-glutamate methylesterase|NC_003552|21713-22783||http://www.ncbi.nlm.nih.gov/entrez/query.fcgi?db=gene&cmd=search&term=MA0015|Methanosarcina acetivorans C2A, complete genome.|2006-05-02|GenBank	MA0015	1471907
16|Methanosarcina acetivorans|0|512|CDS|MA0016|GI:20088915;GeneID:1471908|NC_003552|20088899|chemotaxis response regulator|NC_003552|23127-23522||http://www.ncbi.nlm.nih.gov/entrez/query.fcgi?db=gene&cmd=search&term=MA0016|Methanosarcina acetivorans C2A, complete genome.|2006-05-02|GenBank	MA0016	1471908
17|Methanosarcina acetivorans|0|512|CDS|MA0017|GI:20088916;GeneID:1471909|NC_003552|20088899|dynein heavy chain|NC_003552|24606-25085||http://www.ncbi.nlm.nih.gov/entrez/query.fcgi?db=gene&cmd=search&term=MA0017|Methanosarcina acetivorans C2A, complete genome.|2006-05-02|GenBank	MA0017	1471909
18|Methanosarcina acetivorans|0|512|CDS|MA0018|GI:20088917;GeneID:1471910|NC_003552|20088899|response regulator receiver|NC_003552|25197-25577||http://www.ncbi.nlm.nih.gov/entrez/query.fcgi?db=gene&cmd=search&term=MA0018|Methanosarcina acetivorans C2A, complete genome.|2006-05-02|GenBank	MA0018	1471910
19|Methanosarcina acetivorans|0|512|CDS|MA0019|GI:20088918;GeneID:1471911|NC_003552|20088899|methyl-accepting chemotaxis protein|NC_003552|25764-27983||http://www.ncbi.nlm.nih.gov/entrez/query.fcgi?db=gene&cmd=search&term=MA0019|Methanosarcina acetivorans C2A, complete genome.|2006-05-02|GenBank	MA0019	1471911
20|Methanosarcina acetivorans|0|512|CDS|MA0020|GI:20088919;GeneID:1471912|NC_003552|20088899|chemotaxis signal transduction coupling protein|NC_003552|28098-28652||http://www.ncbi.nlm.nih.gov/entrez/query.fcgi?db=gene&cmd=search&term=MA0020|Methanosarcina acetivorans C2A, complete genome.|2006-05-02|GenBank	MA0020	1471912
21|Methanosarcina acetivorans|0|512|CDS|MA0021|GI:20088920;GeneID:1471913|NC_003552|20088899|high-affinity gluconate transporter (gluconate permease)|NC_003552|28662-30131||http://www.ncbi.nlm.nih.gov/entrez/query.fcgi?db=gene&cmd=search&term=MA0021|Methanosarcina acetivorans C2A, complete genome.|2006-05-02|GenBank	MA0021	1471913
22|Methanosarcina acetivorans|0|512|CDS|MA0022|GI:20088921;GeneID:1471914|NC_003552|20088899|iron dependent repressor|NC_003552|30217-30723||http://www.ncbi.nlm.nih.gov/entrez/query.fcgi?db=gene&cmd=search&term=MA0022|Methanosarcina acetivorans C2A, complete genome.|2006-05-02|GenBank	MA0022	1471914
23|Methanosarcina acetivorans|0|512|CDS|MA0023|GI:20088922;GeneID:1471915|NC_003552|20088899|zinc ABC transporter, solute-binding lipoprotein|NC_003552|31065-32102||http://www.ncbi.nlm.nih.gov/entrez/query.fcgi?db=gene&cmd=search&term=MA0023|Methanosarcina acetivorans C2A, complete genome.|2006-05-02|GenBank	MA0023	1471915
24|Methanosarcina acetivorans|0|512|CDS|MA0024|GI:20088923;GeneID:1471916|NC_003552|20088899|zinc ABC transporter, ATP-binding protein|NC_003552|32254-33018||http://www.ncbi.nlm.nih.gov/entrez/query.fcgi?db=gene&cmd=search&term=MA0024|Methanosarcina acetivorans C2A, complete genome.|2006-05-02|GenBank	MA0024	1471916
25|Methanosarcina acetivorans|0|512|CDS|MA0025|GI:20088924;GeneID:1471917|NC_003552|20088899|zinc ABC transporter, permease protein|NC_003552|33066-33890||http://www.ncbi.nlm.nih.gov/entrez/query.fcgi?db=gene&cmd=search&term=MA0025|Methanosarcina acetivorans C2A, complete genome.|2006-05-02|GenBank	MA0025	1471917
26|Methanosarcina acetivorans|0|512|CDS|MA0026|GI:20088925;GeneID:1471918|NC_003552|20088899|hypothetical protein|NC_003552|34650-35105||http://www.ncbi.nlm.nih.gov/entrez/query.fcgi?db=gene&cmd=search&term=MA0026|Methanosarcina acetivorans C2A, complete genome.|2006-05-02|GenBank	MA0026	1471918
27|Methanosarcina acetivorans|0|512|CDS|MA0027|GI:20088926;GeneID:1471919|NC_003552|20088899|hypothetical protein|NC_003552|35473-36759||http://www.ncbi.nlm.nih.gov/entrez/query.fcgi?db=gene&cmd=search&term=MA0027|Methanosarcina acetivorans C2A, complete genome.|2006-05-02|GenBank	MA0027	1471919
28|Methanosarcina acetivorans|0|512|CDS|MA0028|GI:20088927;GeneID:1471920|NC_003552|20088899|hypothetical protein|NC_003552|37138-37572||http://www.ncbi.nlm.nih.gov/entrez/query.fcgi?db=gene&cmd=search&term=MA0028|Methanosarcina acetivorans C2A, complete genome.|2006-05-02|GenBank	MA0028	1471920
29|Methanosarcina acetivorans|0|512|CDS|MA0029|GI:20088928;GeneID:1471921|NC_003552|20088899|hypothetical protein|NC_003552|37882-39162||http://www.ncbi.nlm.nih.gov/entrez/query.fcgi?db=gene&cmd=search&term=MA0029|Methanosarcina acetivorans C2A, complete genome.|2006-05-02|GenBank	MA0029	1471921
30|Methanosarcina acetivorans|0|512|CDS|MA0030|GI:20088929;GeneID:1471922|NC_003552|20088899|hypothetical protein|NC_003552|40272-41054||http://www.ncbi.nlm.nih.gov/entrez/query.fcgi?db=gene&cmd=search&term=MA0030|Methanosarcina acetivorans C2A, complete genome.|2006-05-02|GenBank	MA0030	1471922
31|Methanosarcina acetivorans|0|512|CDS|MA0031|GI:20088930;GeneID:1471923|NC_003552|20088899|pyruvate synthase, subunit beta|NC_003552|41309-42199||http://www.ncbi.nlm.nih.gov/entrez/query.fcgi?db=gene&cmd=search&term=MA0031|Methanosarcina acetivorans C2A, complete genome.|2006-05-02|GenBank	MA0031	1471923
32|Methanosarcina acetivorans|0|512|CDS|MA0032|GI:20088931;GeneID:1471924|NC_003552|20088899|pyruvate synthase, subunit alpha|NC_003552|42196-43407||http://www.ncbi.nlm.nih.gov/entrez/query.fcgi?db=gene&cmd=search&term=MA0032|Methanosarcina acetivorans C2A, complete genome.|2006-05-02|GenBank	MA0032	1471924
33|Methanosarcina acetivorans|0|512|CDS|MA0033|GI:20088932;GeneID:1471925|NC_003552|20088899|pyruvate synthase, subunit delta|NC_003552|43407-43667||http://www.ncbi.nlm.nih.gov/entrez/query.fcgi?db=gene&cmd=search&term=MA0033|Methanosarcina acetivorans C2A, complete genome.|2006-05-02|GenBank	MA0033	1471925
34|Methanosarcina acetivorans|0|512|CDS|MA0034|GI:20088933;GeneID:1471926|NC_003552|20088899|indolepyruvate ferredoxin oxidoreductase|NC_003552|43664-44212|Catalyzes the ferredoxin-dependent oxidative decarboxylation of arylpyruvates|http://www.ncbi.nlm.nih.gov/entrez/query.fcgi?db=gene&cmd=search&term=MA0034|Methanosarcina acetivorans C2A, complete genome.|2006-05-02|GenBank	MA0034	1471926
35|Methanosarcina acetivorans|0|512|CDS|MA0035|GI:20088934;GeneID:1471927|NC_003552|20088899|hypothetical protein|NC_003552|44772-45743||http://www.ncbi.nlm.nih.gov/entrez/query.fcgi?db=gene&cmd=search&term=MA0035|Methanosarcina acetivorans C2A, complete genome.|2006-05-02|GenBank	MA0035	1471927
36|Methanosarcina acetivorans|0|512|CDS|MA0036|GI:20088935;GeneID:1471928|NC_003552|20088899|signal sequence peptidase|NC_003552|46129-46686||http://www.ncbi.nlm.nih.gov/entrez/query.fcgi?db=gene&cmd=search&term=MA0036|Methanosarcina acetivorans C2A, complete genome.|2006-05-02|GenBank	MA0036	1471928
37|Methanosarcina acetivorans|0|512|CDS|MA0037|GI:20088936;GeneID:1471929|NC_003552|20088899|DNA polymerase II small subunit|NC_003552|47306-49258|Possesses two activities: a DNA synthesis (polymerase) and an exonucleolytic activity that degrades single stranded DNA in the 3' to 5' direction. Has a template-primer preference which is characteristic of a replicative DNA polymerase|http://www.ncbi.…	MA0037	1471929
38|Methanosarcina acetivorans|0|512|CDS|MA0038|GI:20088937;GeneID:1471930|NC_003552|20088899|hypothetical protein|NC_003552|49629-50060||http://www.ncbi.nlm.nih.gov/entrez/query.fcgi?db=gene&cmd=search&term=MA0038|Methanosarcina acetivorans C2A, complete genome.|2006-05-02|GenBank	MA0038	1471930
39|Methanosarcina acetivorans|0|512|CDS|MA0039|GI:20088938;GeneID:1471931|NC_003552|20088899|hypothetical protein|NC_003552|50047-50922||http://www.ncbi.nlm.nih.gov/entrez/query.fcgi?db=gene&cmd=search&term=MA0039|Methanosarcina acetivorans C2A, complete genome.|2006-05-02|GenBank	MA0039	1471931
40|Methanosarcina acetivorans|0|512|CDS|MA0040|GI:20088939;GeneID:1471932|NC_003552|20088899|hypothetical protein|NC_003552|51146-52183||http://www.ncbi.nlm.nih.gov/entrez/query.fcgi?db=gene&cmd=search&term=MA0040|Methanosarcina acetivorans C2A, complete genome.|2006-05-02|GenBank	MA0040	1471932
41|Methanosarcina acetivorans|0|512|CDS|MA0041|GI:20088940;GeneID:1471933|NC_003552|20088899|hypothetical protein|NC_003552|52548-52826||http://www.ncbi.nlm.nih.gov/entrez/query.fcgi?db=gene&cmd=search&term=MA0041|Methanosarcina acetivorans C2A, complete genome.|2006-05-02|GenBank	MA0041	1471933
42|Methanosarcina acetivorans|0|512|CDS|MA0042|GI:20088941;GeneID:1471934|NC_003552|20088899|peptide chain release factor 1|NC_003552|53371-54618|Directs the termination of nascent peptide synthesis in response to the termination codons UAA, UAG and UGA|http://www.ncbi.nlm.nih.gov/entrez/query.fcgi?db=gene&cmd=search&term=MA0042|Methanosarcina acetivorans C2A, complete genome.|2006-05-02|GenBank	MA0042	1471934
43|Methanosarcina acetivorans|0|512|CDS|MA0043|GI:20088942;GeneID:1471935|NC_003552|20088899|arginyl-tRNA synthetase|NC_003552|54809-56512|Catalyzes a two-step reaction, first charging an arginine molecule by linking its carboxyl group to the alpha-phosphate of ATP, followed by transfer of the aminoacyl-adenylate to its tRNA|http://www.ncbi.nlm.nih.gov/entrez/query.fcgi?db=gene&cmd=search&term=MA…	MA0043	1471935
44|Methanosarcina acetivorans|0|512|CDS|MA0044|GI:20088943;GeneID:1471936|NC_003552|20088899|hypothetical protein|NC_003552|56493-56717||http://www.ncbi.nlm.nih.gov/entrez/query.fcgi?db=gene&cmd=search&term=MA0044|Methanosarcina acetivorans C2A, complete genome.|2006-05-02|GenBank	MA0044	1471936
45|Methanosarcina acetivorans|0|512|CDS|MA0045|GI:20088944;GeneID:1471937|NC_003552|20088899|hypothetical protein|NC_003552|56925-57329||http://www.ncbi.nlm.nih.gov/entrez/query.fcgi?db=gene&cmd=search&term=MA0045|Methanosarcina acetivorans C2A, complete genome.|2006-05-02|GenBank	MA0045	1471937
46|Methanosarcina acetivorans|0|512|CDS|MA0046|GI:20088945;GeneID:1471938|NC_003552|20088899|hypothetical protein|NC_003552|57569-58264||http://www.ncbi.nlm.nih.gov/entrez/query.fcgi?db=gene&cmd=search&term=MA0046|Methanosarcina acetivorans C2A, complete genome.|2006-05-02|GenBank	MA0046	1471938
47|Methanosarcina acetivorans|0|512|CDS|MA0047|GI:20088946;GeneID:1471939|NC_003552|20088899|hypothetical protein|NC_003552|58313-59023||http://www.ncbi.nlm.nih.gov/entrez/query.fcgi?db=gene&cmd=search&term=MA0047|Methanosarcina acetivorans C2A, complete genome.|2006-05-02|GenBank	MA0047	1471939
48|Methanosarcina acetivorans|0|512|CDS|MA0048|GI:20088947;GeneID:1471940|NC_003552|20088899|hypothetical protein|NC_003552|59191-59415||http://www.ncbi.nlm.nih.gov/entrez/query.fcgi?db=gene&cmd=search&term=MA0048|Methanosarcina acetivorans C2A, complete genome.|2006-05-02|GenBank	MA0048	1471940
49|Methanosarcina acetivorans|0|512|CDS|MA0049|GI:20088948;GeneID:1471941|NC_003552|20088899|hypothetical protein|NC_003552|59484-59735||http://www.ncbi.nlm.nih.gov/entrez/query.fcgi?db=gene&cmd=search&term=MA0049|Methanosarcina acetivorans C2A, complete genome.|2006-05-02|GenBank	MA0049	1471941
50|Methanosarcina acetivorans|0|512|CDS|MA0050|GI:20088949;GeneID:1471942|NC_003552|20088899|hypothetical protein|NC_003552|59888-61279||http://www.ncbi.nlm.nih.gov/entrez/query.fcgi?db=gene&cmd=search&term=MA0050|Methanosarcina acetivorans C2A, complete genome.|2006-05-02|GenBank	MA0050	1471942
51|Methanosarcina acetivorans|0|512|CDS|MA0051|GI:20088950;GeneID:1471943|NC_003552|20088899|hypothetical protein|NC_003552|61555-63327||http://www.ncbi.nlm.nih.gov/entrez/query.fcgi?db=gene&cmd=search&term=MA0051|Methanosarcina acetivorans C2A, complete genome.|2006-05-02|GenBank	MA0051	1471943
52|Methanosarcina acetivorans|0|512|CDS|MA0052|GI:20088951;GeneID:1471944|NC_003552|20088899|hypothetical protein|NC_003552|63628-63927||http://www.ncbi.nlm.nih.gov/entrez/query.fcgi?db=gene&cmd=search&term=MA0052|Methanosarcina acetivorans C2A, complete genome.|2006-05-02|GenBank	MA0052	1471944
53|Methanosarcina acetivorans|0|512|CDS|MA0053|GI:20088952;GeneID:1471945|NC_003552|20088899|5-methyltetrahydropteroyltriglutamate-- homocysteine methyltransferase|NC_003552|64281-65324|catalyzes the formation of tetrahydropteroyl-L-glutamate and methionine from L-homocysteine and 5-methyltetrahydropteroyltri-L-glutamate|http://www.ncbi.nlm.nih.gov/entrez/query.fcgi?db=gene&cmd=search&term=MA0053…	MA0053	1471945
54|Methanosarcina acetivorans|0|512|CDS|MA0054|GI:20088953;GeneID:1471946|NC_003552|20088899|5-methyltetrahydropteroyltriglutamate-- homocysteine methyltransferase|NC_003552|65547-66581|catalyzes the formation of tetrahydropteroyl-L-glutamate and methionine from L-homocysteine and 5-methyltetrahydropteroyltri-L-glutamate|http://www.ncbi.nlm.nih.gov/entrez/query.fcgi?db=gene&cmd=search&term=MA0054…	MA0054	1471946
55|Methanosarcina acetivorans|0|512|CDS|MA0055|GI:20088954;GeneID:1471947|NC_003552|20088899|hypothetical protein|NC_003552|67212-67382||http://www.ncbi.nlm.nih.gov/entrez/query.fcgi?db=gene&cmd=search&term=MA0055|Methanosarcina acetivorans C2A, complete genome.|2006-05-02|GenBank	MA0055	1471947
56|Methanosarcina acetivorans|0|512|CDS|MA0056|GI:20088955;GeneID:1471948|NC_003552|20088899|hypothetical protein|NC_003552|68394-68609||http://www.ncbi.nlm.nih.gov/entrez/query.fcgi?db=gene&cmd=search&term=MA0056|Methanosarcina acetivorans C2A, complete genome.|2006-05-02|GenBank	MA0056	1471948
57|Methanosarcina acetivorans|0|512|CDS|MA0057|GI:20088956;GeneID:1471949|NC_003552|20088899|hypothetical protein|NC_003552|68667-68882||http://www.ncbi.nlm.nih.gov/entrez/query.fcgi?db=gene&cmd=search&term=MA0057|Methanosarcina acetivorans C2A, complete genome.|2006-05-02|GenBank	MA0057	1471949
58|Methanosarcina acetivorans|0|512|CDS|MA0058|GI:20088957;GeneID:1471950|NC_003552|20088899|hypothetical protein|NC_003552|68941-69156||http://www.ncbi.nlm.nih.gov/entrez/query.fcgi?db=gene&cmd=search&term=MA0058|Methanosarcina acetivorans C2A, complete genome.|2006-05-02|GenBank	MA0058	1471950
59|Methanosarcina acetivorans|0|512|CDS|MA0059|GI:20088958;GeneID:1471951|NC_003552|20088899|hypothetical protein|NC_003552|69205-69420||http://www.ncbi.nlm.nih.gov/entrez/query.fcgi?db=gene&cmd=search&term=MA0059|Methanosarcina acetivorans C2A, complete genome.|2006-05-02|GenBank	MA0059	1471951
60|Methanosarcina acetivorans|0|512|CDS|MA0060|GI:20088959;GeneID:1471952|NC_003552|20088899|hypothetical protein|NC_003552|69654-70379||http://www.ncbi.nlm.nih.gov/entrez/query.fcgi?db=gene&cmd=search&term=MA0060|Methanosarcina acetivorans C2A, complete genome.|2006-05-02|GenBank	MA0060	1471952
61|Methanosarcina acetivorans|0|512|CDS|MA0061|GI:20088960;GeneID:1471953|NC_003552|20088899|hypothetical protein|NC_003552|70391-71347||http://www.ncbi.nlm.nih.gov/entrez/query.fcgi?db=gene&cmd=search&term=MA0061|Methanosarcina acetivorans C2A, complete genome.|2006-05-02|GenBank	MA0061	1471953
62|Methanosarcina acetivorans|0|512|CDS|MA0062|GI:20088961;GeneID:1471954|NC_003552|20088899|hypothetical protein|NC_003552|71483-71908||http://www.ncbi.nlm.nih.gov/entrez/query.fcgi?db=gene&cmd=search&term=MA0062|Methanosarcina acetivorans C2A, complete genome.|2006-05-02|GenBank	MA0062	1471954
63|Methanosarcina acetivorans|0|512|CDS|MA0063|GI:20088962;GeneID:1471955|NC_003552|20088899|sulfonate ABC transporter, ATP-binding protein|NC_003552|72017-72823||http://www.ncbi.nlm.nih.gov/entrez/query.fcgi?db=gene&cmd=search&term=MA0063|Methanosarcina acetivorans C2A, complete genome.|2006-05-02|GenBank	MA0063	1471955
64|Methanosarcina acetivorans|0|512|CDS|MA0064|GI:20088963;GeneID:1471956|NC_003552|20088899|sulfonate ABC transporter, permease protein|NC_003552|72783-73571||http://www.ncbi.nlm.nih.gov/entrez/query.fcgi?db=gene&cmd=search&term=MA0064|Methanosarcina acetivorans C2A, complete genome.|2006-05-02|GenBank	MA0064	1471956
65|Methanosarcina acetivorans|0|512|CDS|MA0065|GI:20088964;GeneID:1471957|NC_003552|20088899|sulfonate ABC transporter, solute-binding protein|NC_003552|73710-74723||http://www.ncbi.nlm.nih.gov/entrez/query.fcgi?db=gene&cmd=search&term=MA0065|Methanosarcina acetivorans C2A, complete genome.|2006-05-02|GenBank	MA0065	1471957
66|Methanosarcina acetivorans|0|512|CDS|MA0066|GI:20088965;GeneID:1471958|NC_003552|20088899|hypothetical protein|NC_003552|74811-75035||http://www.ncbi.nlm.nih.gov/entrez/query.fcgi?db=gene&cmd=search&term=MA0066|Methanosarcina acetivorans C2A, complete genome.|2006-05-02|GenBank	MA0066	1471958
67|Methanosarcina acetivorans|0|512|CDS|MA0067|GI:20088966;GeneID:1471959|NC_003552|20088899|hypothetical protein|NC_003552|75144-75665||http://www.ncbi.nlm.nih.gov/entrez/query.fcgi?db=gene&cmd=search&term=MA0067|Methanosarcina acetivorans C2A, complete genome.|2006-05-02|GenBank	MA0067	1471959
68|Methanosarcina acetivorans|0|512|CDS|MA0068|GI:20088967;GeneID:1471960|NC_003552|20088899|hypothetical protein|NC_003552|75866-79369||http://www.ncbi.nlm.nih.gov/entrez/query.fcgi?db=gene&cmd=search&term=MA0068|Methanosarcina acetivorans C2A, complete genome.|2006-05-02|GenBank	MA0068	1471960
69|Methanosarcina acetivorans|0|512|CDS|MA0069|GI:20088968;GeneID:1471961|NC_003552|20088899|hydrogenase expression/formation protein|NC_003552|79587-80603||http://www.ncbi.nlm.nih.gov/entrez/query.fcgi?db=gene&cmd=search&term=MA0069|Methanosarcina acetivorans C2A, complete genome.|2006-05-02|GenBank	MA0069	1471961
70|Methanosarcina acetivorans|0|512|CDS|MA0070|GI:20088969;GeneID:1471962|NC_003552|20088899|hypothetical protein|NC_003552|80707-80931||http://www.ncbi.nlm.nih.gov/entrez/query.fcgi?db=gene&cmd=search&term=MA0070|Methanosarcina acetivorans C2A, complete genome.|2006-05-02|GenBank	MA0070	1471962
71|Methanosarcina acetivorans|0|512|CDS|MA0071|GI:20088970;GeneID:1471963|NC_003552|20088899|radical activating enzyme|NC_003552|81193-81987||http://www.ncbi.nlm.nih.gov/entrez/query.fcgi?db=gene&cmd=search&term=MA0071|Methanosarcina acetivorans C2A, complete genome.|2006-05-02|GenBank	MA0071	1471963
72|Methanosarcina acetivorans|0|512|CDS|MA0072|GI:20088971;GeneID:1471964|NC_003552|20088899|anaerobic ribonucleoside-triphosphate reductase|NC_003552|82020-84404||http://www.ncbi.nlm.nih.gov/entrez/query.fcgi?db=gene&cmd=search&term=MA0072|Methanosarcina acetivorans C2A, complete genome.|2006-05-02|GenBank	MA0072	1471964
73|Methanosarcina acetivorans|0|512|CDS|MA0073|GI:20088972;GeneID:1471965|NC_003552|20088899|hypothetical protein|NC_003552|84671-85033||http://www.ncbi.nlm.nih.gov/entrez/query.fcgi?db=gene&cmd=search&term=MA0073|Methanosarcina acetivorans C2A, complete genome.|2006-05-02|GenBank	MA0073	1471965
74|Methanosarcina acetivorans|0|512|CDS|MA0074|GI:20088973;GeneID:1471966|NC_003552|20088899|DNA repair and recombination protein RadB|NC_003552|85394-86197|Involved in DNA repair and in homologous recombination. May regulate the cleavage reactions of the branch-structured DNA|http://www.ncbi.nlm.nih.gov/entrez/query.fcgi?db=gene&cmd=search&term=MA0074|Methanosarcina acetivorans C2A, complete gen…	MA0074	1471966
75|Methanosarcina acetivorans|0|512|CDS|MA0075|GI:20088974;GeneID:1471967|NC_003552|20088899|myo-inositol-1-phosphate synthase|NC_003552|86407-87507||http://www.ncbi.nlm.nih.gov/entrez/query.fcgi?db=gene&cmd=search&term=MA0075|Methanosarcina acetivorans C2A, complete genome.|2006-05-02|GenBank	MA0075	1471967
76|Methanosarcina acetivorans|0|512|CDS|MA0076|GI:20088975;GeneID:1471968|NC_003552|20088899|translation initiation factor IF-2B subunit alpha|NC_003552|88156-89202|eIF-2BA; catalyzes the binding of GTP to IF2|http://www.ncbi.nlm.nih.gov/entrez/query.fcgi?db=gene&cmd=search&term=MA0076|Methanosarcina acetivorans C2A, complete genome.|2006-05-02|GenBank	MA0076	1471968
77|Methanosarcina acetivorans|0|512|CDS|MA0077|GI:20088976;GeneID:1471969|NC_003552|20088899|hypothetical protein|NC_003552|89765-90631||http://www.ncbi.nlm.nih.gov/entrez/query.fcgi?db=gene&cmd=search&term=MA0077|Methanosarcina acetivorans C2A, complete genome.|2006-05-02|GenBank	MA0077	1471969
78|Methanosarcina acetivorans|0|512|CDS|MA0078|GI:20088977;GeneID:1471970|NC_003552|20088899|hypothetical protein|NC_003552|90829-92013||http://www.ncbi.nlm.nih.gov/entrez/query.fcgi?db=gene&cmd=search&term=MA0078|Methanosarcina acetivorans C2A, complete genome.|2006-05-02|GenBank	MA0078	1471970
79|Methanosarcina acetivorans|0|512|CDS|MA0079|GI:20088978;GeneID:1471971|NC_003552|20088899|hypothetical protein|NC_003552|91916-94453||http://www.ncbi.nlm.nih.gov/entrez/query.fcgi?db=gene&cmd=search&term=MA0079|Methanosarcina acetivorans C2A, complete genome.|2006-05-02|GenBank	MA0079	1471971
80|Methanosarcina acetivorans|0|512|CDS|MA0080|GI:20088979;GeneID:1471972|NC_003552|20088899|hypothetical protein|NC_003552|94605-96728||http://www.ncbi.nlm.nih.gov/entrez/query.fcgi?db=gene&cmd=search&term=MA0080|Methanosarcina acetivorans C2A, complete genome.|2006-05-02|GenBank	MA0080	1471972
81|Methanosarcina acetivorans|0|512|CDS|MA0081|GI:20088980;GeneID:1471973|NC_003552|20088899|polyphosphate kinase|NC_003552|97659-99749|catalyzes the reversible transfer of the terminal phosphate of ATP to form a long chain polyphosphate|http://www.ncbi.nlm.nih.gov/entrez/query.fcgi?db=gene&cmd=search&term=MA0081|Methanosarcina acetivorans C2A, complete genome.|2006-05-02|GenBank	MA0081	1471973
82|Methanosarcina acetivorans|0|512|CDS|MA0082|GI:20088981;GeneID:1471974|NC_003552|20088899|hypothetical protein|NC_003552|99815-100024||http://www.ncbi.nlm.nih.gov/entrez/query.fcgi?db=gene&cmd=search&term=MA0082|Methanosarcina acetivorans C2A, complete genome.|2006-05-02|GenBank	MA0082	1471974
83|Methanosarcina acetivorans|0|512|CDS|MA0083|GI:20088982;GeneID:1471975|NC_003552|20088899|exopolyphosphatase|NC_003552|100217-101848||http://www.ncbi.nlm.nih.gov/entrez/query.fcgi?db=gene&cmd=search&term=MA0083|Methanosarcina acetivorans C2A, complete genome.|2006-05-02|GenBank	MA0083	1471975
84|Methanosarcina acetivorans|0|512|CDS|MA0084|GI:20088983;GeneID:1471976|NC_003552|20088899|hypothetical protein|NC_003552|101895-104570||http://www.ncbi.nlm.nih.gov/entrez/query.fcgi?db=gene&cmd=search&term=MA0084|Methanosarcina acetivorans C2A, complete genome.|2006-05-02|GenBank	MA0084	1471976
85|Methanosarcina acetivorans|0|512|CDS|MA0085|GI:20088984;GeneID:1471977|NC_003552|20088899|cell division control protein 6|NC_003552|105273-106394|Involved in the initiation of DNA replication|http://www.ncbi.nlm.nih.gov/entrez/query.fcgi?db=gene&cmd=search&term=MA0085|Methanosarcina acetivorans C2A, complete genome.|2006-05-02|GenBank	MA0085	1471977
86|Methanosarcina acetivorans|0|512|CDS|MA0086|GI:20088985;GeneID:1471978|NC_003552|20088899|Hsp60|NC_003552|106733-108391||http://www.ncbi.nlm.nih.gov/entrez/query.fcgi?db=gene&cmd=search&term=MA0086|Methanosarcina acetivorans C2A, complete genome.|2006-05-02|GenBank	MA0086	1471978
87|Methanosarcina acetivorans|0|512|CDS|MA0087|GI:20088986;GeneID:1471979|NC_003552|20088899|DnaK protein|NC_003552|109117-110610||http://www.ncbi.nlm.nih.gov/entrez/query.fcgi?db=gene&cmd=search&term=MA0087|Methanosarcina acetivorans C2A, complete genome.|2006-05-02|GenBank	MA0087	1471979
88|Methanosarcina acetivorans|0|512|CDS|MA0088|GI:20088987;GeneID:1471980|NC_003552|20088899|DnaJ protein|NC_003552|110727-111479||http://www.ncbi.nlm.nih.gov/entrez/query.fcgi?db=gene&cmd=search&term=MA0088|Methanosarcina acetivorans C2A, complete genome.|2006-05-02|GenBank	MA0088	1471980
89|Methanosarcina acetivorans|0|512|CDS|MA0089|GI:20088988;GeneID:1471981|NC_003552|20088899|hypothetical protein|NC_003552|111532-112209||http://www.ncbi.nlm.nih.gov/entrez/query.fcgi?db=gene&cmd=search&term=MA0089|Methanosarcina acetivorans C2A, complete genome.|2006-05-02|GenBank	MA0089	1471981
90|Methanosarcina acetivorans|0|512|CDS|MA0090|GI:20088989;GeneID:1471982|NC_003552|20088899|O-phosphoseryl-tRNA synthetase|NC_003552|112231-113850|functions to produce tRNACys in organisms that lack cysteinyl tRNA-synthetases; SepRS; uses modified amino acid; subclass IIc aaRS; attaches O-phosphoserine to tRNACys; the product of Mj1678 converts the Sep-tRNACys to Cys-tRNACys|http://www.ncbi.nlm.…	MA0090	1471982
91|Methanosarcina acetivorans|0|512|CDS|MA0091|GI:20088990;GeneID:1471983|NC_003552|20088899|translin family protein|NC_003552|114214-114846||http://www.ncbi.nlm.nih.gov/entrez/query.fcgi?db=gene&cmd=search&term=MA0091|Methanosarcina acetivorans C2A, complete genome.|2006-05-02|GenBank	MA0091	1471983
92|Methanosarcina acetivorans|0|512|CDS|MA0092|GI:20088991;GeneID:1471984|NC_003552|20088899|hypothetical protein|NC_003552|115645-115938||http://www.ncbi.nlm.nih.gov/entrez/query.fcgi?db=gene&cmd=search&term=MA0092|Methanosarcina acetivorans C2A, complete genome.|2006-05-02|GenBank	MA0092	1471984
93|Methanosarcina acetivorans|0|512|CDS|MA0093|GI:20088992;GeneID:1471985|NC_003552|20088899|hypothetical protein|NC_003552|116131-116844||http://www.ncbi.nlm.nih.gov/entrez/query.fcgi?db=gene&cmd=search&term=MA0093|Methanosarcina acetivorans C2A, complete genome.|2006-05-02|GenBank	MA0093	1471985
94|Methanosarcina acetivorans|0|512|CDS|MA0094|GI:20088993;GeneID:1471986|NC_003552|20088899|hypothetical protein|NC_003552|116947-117288||http://www.ncbi.nlm.nih.gov/entrez/query.fcgi?db=gene&cmd=search&term=MA0094|Methanosarcina acetivorans C2A, complete genome.|2006-05-02|GenBank	MA0094	1471986
95|Methanosarcina acetivorans|0|512|CDS|MA0095|GI:20088994;GeneID:1471987|NC_003552|20088899|hypothetical protein|NC_003552|118418-119704||http://www.ncbi.nlm.nih.gov/entrez/query.fcgi?db=gene&cmd=search&term=MA0095|Methanosarcina acetivorans C2A, complete genome.|2006-05-02|GenBank	MA0095	1471987
96|Methanosarcina acetivorans|0|512|CDS|MA0096|GI:20088995;GeneID:1471988|NC_003552|20088899|helicase|NC_003552|119810-122275||http://www.ncbi.nlm.nih.gov/entrez/query.fcgi?db=gene&cmd=search&term=MA0096|Methanosarcina acetivorans C2A, complete genome.|2006-05-02|GenBank	MA0096	1471988
97|Methanosarcina acetivorans|0|512|CDS|MA0097|GI:20088996;GeneID:1471989|NC_003552|20088899|glycyl-tRNA synthetase|NC_003552|122464-124302|Catalyzes a two-step reaction, first charging a glycine molecule by linking its carboxyl group to the alpha-phosphate of ATP, followed by transfer of the aminoacyl-adenylate to its tRNA|http://www.ncbi.nlm.nih.gov/entrez/query.fcgi?db=gene&cmd=search&term=MA0…	MA0097	1471989
98|Methanosarcina acetivorans|0|512|CDS|MA0098|GI:20088997;GeneID:1471990|NC_003552|20088899|hypothetical protein|NC_003552|124580-125614||http://www.ncbi.nlm.nih.gov/entrez/query.fcgi?db=gene&cmd=search&term=MA0098|Methanosarcina acetivorans C2A, complete genome.|2006-05-02|GenBank	MA0098	1471990
99|Methanosarcina acetivorans|0|512|CDS|MA0099|GI:20088998;GeneID:1471991|NC_003552|20088899|hypothetical protein|NC_003552|125996-126307||http://www.ncbi.nlm.nih.gov/entrez/query.fcgi?db=gene&cmd=search&term=MA0099|Methanosarcina acetivorans C2A, complete genome.|2006-05-02|GenBank	MA0099	1471991
100|Methanosarcina acetivorans|0|512|CDS|MA0100|GI:20088999;GeneID:1471992|NC_003552|20088899|nucleotidyltransferase|NC_003552|126603-126923||http://www.ncbi.nlm.nih.gov/entrez/query.fcgi?db=gene&cmd=search&term=MA0100|Methanosarcina acetivorans C2A, complete genome.|2006-05-02|GenBank	MA0100	1471992
101|Methanosarcina acetivorans|0|512|CDS|MA0101|GI:20089000;GeneID:1471993|NC_003552|20088899|hypothetical protein|NC_003552|126920-127279||http://www.ncbi.nlm.nih.gov/entrez/query.fcgi?db=gene&cmd=search&term=MA0101|Methanosarcina acetivorans C2A, complete genome.|2006-05-02|GenBank	MA0101	1471993
102|Methanosarcina acetivorans|0|512|CDS|MA0102|GI:20089001;GeneID:1471994|NC_003552|20088899|nucleotidyltransferase|NC_003552|127318-127620||http://www.ncbi.nlm.nih.gov/entrez/query.fcgi?db=gene&cmd=search&term=MA0102|Methanosarcina acetivorans C2A, complete genome.|2006-05-02|GenBank	MA0102	1471994
103|Methanosarcina acetivorans|0|512|CDS|MA0103|GI:20089002;GeneID:1471995|NC_003552|20088899|GPR1/FUN34/yaaH family protein|NC_003552|128873-129547||http://www.ncbi.nlm.nih.gov/entrez/query.fcgi?db=gene&cmd=search&term=MA0103|Methanosarcina acetivorans C2A, complete genome.|2006-05-02|GenBank	MA0103	1471995
104|Methanosarcina acetivorans|0|512|CDS|MA0104|GI:20089003;GeneID:1471996|NC_003552|20088899|acid phosphatase|NC_003552|129857-130660|catalyzes the conversion of a phosphate monoester to an alcohol and a phosphate|http://www.ncbi.nlm.nih.gov/entrez/query.fcgi?db=gene&cmd=search&term=MA0104|Methanosarcina acetivorans C2A, complete genome.|2006-05-02|GenBank	MA0104	1471996
105|Methanosarcina acetivorans|0|512|CDS|MA0105|GI:20089004;GeneID:1471997|NC_003552|20088899|molybdenum cofactor biosynthesis protein A|NC_003552|131199-132203|Together with moaC, is involved in the conversion of a guanosine derivative (GXP) into molybdopterin precursor Z|http://www.ncbi.nlm.nih.gov/entrez/query.fcgi?db=gene&cmd=search&term=MA0105|Methanosarcina acetivorans C2A, complete genome.…	MA0105	1471997
106|Methanosarcina acetivorans|0|512|CDS|MA0106|GI:20089005;GeneID:1471998|NC_003552|20088899|cobyrinic acid a,c-diamide synthase|NC_003552|132456-133832||http://www.ncbi.nlm.nih.gov/entrez/query.fcgi?db=gene&cmd=search&term=MA0106|Methanosarcina acetivorans C2A, complete genome.|2006-05-02|GenBank	MA0106	1471998
107|Methanosarcina acetivorans|0|512|CDS|MA0107|GI:20089006;GeneID:1471999|NC_003552|20088899|gluconate 5-dehydrogenase|NC_003552|134083-134850||http://www.ncbi.nlm.nih.gov/entrez/query.fcgi?db=gene&cmd=search&term=MA0107|Methanosarcina acetivorans C2A, complete genome.|2006-05-02|GenBank	MA0107	1471999
108|Methanosarcina acetivorans|0|512|CDS|MA0108|GI:20089007;GeneID:1472000|NC_003552|20088899|glyoxalase|NC_003552|135106-135597||http://www.ncbi.nlm.nih.gov/entrez/query.fcgi?db=gene&cmd=search&term=MA0108|Methanosarcina acetivorans C2A, complete genome.|2006-05-02|GenBank	MA0108	1472000
109|Methanosarcina acetivorans|0|512|CDS|MA0109|GI:20089008;GeneID:1472001|NC_003552|20088899|DNA primase large subunit|NC_003552|135633-136748|DNA primase is the polymerase that synthesizes small RNA primers for the Okazaki fragments on both template strands at replication forks during chromosomal DNA synthesis|http://www.ncbi.nlm.nih.gov/entrez/query.fcgi?db=gene&cmd=search&term=MA0109|Methanos…	MA0109	1472001
110|Methanosarcina acetivorans|0|512|CDS|MA0110|GI:20089009;GeneID:1472002|NC_003552|20088899|DNA polymerase III subunit beta|NC_003552|136756-137493|Sliding clamp subunit. Responsible for tethering the catalytic subunit of DNA polymerase to DNA during high-speed replication|http://www.ncbi.nlm.nih.gov/entrez/query.fcgi?db=gene&cmd=search&term=MA0110|Methanosarcina acetivorans C2A, complete genom…	MA0110	1472002
111|Methanosarcina acetivorans|0|512|CDS|MA0111|GI:20089010;GeneID:1472003|NC_003552|20088899|hypothetical protein|NC_003552|137633-137836||http://www.ncbi.nlm.nih.gov/entrez/query.fcgi?db=gene&cmd=search&term=MA0111|Methanosarcina acetivorans C2A, complete genome.|2006-05-02|GenBank	MA0111	1472003
112|Methanosarcina acetivorans|0|512|CDS|MA0112|GI:20089011;GeneID:1472004|NC_003552|20088899|archaeal transcription factor S|NC_003552|137806-138120||http://www.ncbi.nlm.nih.gov/entrez/query.fcgi?db=gene&cmd=search&term=MA0112|Methanosarcina acetivorans C2A, complete genome.|2006-05-02|GenBank	MA0112	1472004
113|Methanosarcina acetivorans|0|512|CDS|MA0113|GI:20089012;GeneID:1472005|NC_003552|20088899|ADP-ribose pyrophosphatase|NC_003552|138098-138514||http://www.ncbi.nlm.nih.gov/entrez/query.fcgi?db=gene&cmd=search&term=MA0113|Methanosarcina acetivorans C2A, complete genome.|2006-05-02|GenBank	MA0113	1472005
114|Methanosarcina acetivorans|0|512|CDS|MA0114|GI:20089013;GeneID:1472006|NC_003552|20088899|hypothetical protein|NC_003552|139518-140351||http://www.ncbi.nlm.nih.gov/entrez/query.fcgi?db=gene&cmd=search&term=MA0114|Methanosarcina acetivorans C2A, complete genome.|2006-05-02|GenBank	MA0114	1472006
115|Methanosarcina acetivorans|0|512|CDS|MA0115|GI:20089014;GeneID:1472007|NC_003552|20088899|phosphatidylserine decarboxylase|NC_003552|140357-140983|catalyzes the decarboxylaton of phospatidyl-L-sering to phosphatidylethanolamine|http://www.ncbi.nlm.nih.gov/entrez/query.fcgi?db=gene&cmd=search&term=MA0115|Methanosarcina acetivorans C2A, complete genome.|2006-05-02|GenBank	MA0115	1472007
116|Methanosarcina acetivorans|0|512|CDS|MA0116|GI:20089015;GeneID:1472008|NC_003552|20088899|CDP-diacylglycerol-serineO-phosphatidyltransferase|NC_003552|140985-141728||http://www.ncbi.nlm.nih.gov/entrez/query.fcgi?db=gene&cmd=search&term=MA0116|Methanosarcina acetivorans C2A, complete genome.|2006-05-02|GenBank	MA0116	1472008
117|Methanosarcina acetivorans|0|512|CDS|MA0117|GI:20089016;GeneID:1472009|NC_003552|20088899|hypothetical protein|NC_003552|142032-142388||http://www.ncbi.nlm.nih.gov/entrez/query.fcgi?db=gene&cmd=search&term=MA0117|Methanosarcina acetivorans C2A, complete genome.|2006-05-02|GenBank	MA0117	1472009
118|Methanosarcina acetivorans|0|512|CDS|MA0118|GI:20089017;GeneID:1472010|NC_003552|20088899|histidinol-phosphate aminotransferase|NC_003552|142443-143546|catalyzes the formation of L-histidinol phosphate from imidazole-acetol phosphate and glutamate in histidine biosynthesis|http://www.ncbi.nlm.nih.gov/entrez/query.fcgi?db=gene&cmd=search&term=MA0118|Methanosarcina acetivorans C2A, complete gen…	MA0118	1472010
119|Methanosarcina acetivorans|0|512|CDS|MA0119|GI:20089018;GeneID:1472011|NC_003552|20088899|acetylornithine aminotransferase|NC_003552|143524-144741||http://www.ncbi.nlm.nih.gov/entrez/query.fcgi?db=gene&cmd=search&term=MA0119|Methanosarcina acetivorans C2A, complete genome.|2006-05-02|GenBank	MA0119	1472011
120|Methanosarcina acetivorans|0|512|CDS|MA0120|GI:20089019;GeneID:1472012|NC_003552|20088899|hypothetical protein|NC_003552|145267-146379||http://www.ncbi.nlm.nih.gov/entrez/query.fcgi?db=gene&cmd=search&term=MA0120|Methanosarcina acetivorans C2A, complete genome.|2006-05-02|GenBank	MA0120	1472012
121|Methanosarcina acetivorans|0|512|CDS|MA0121|GI:20089020;GeneID:1472013|NC_003552|20088899|hypothetical protein|NC_003552|146736-147269||http://www.ncbi.nlm.nih.gov/entrez/query.fcgi?db=gene&cmd=search&term=MA0121|Methanosarcina acetivorans C2A, complete genome.|2006-05-02|GenBank	MA0121	1472013
122|Methanosarcina acetivorans|0|512|CDS|MA0122|GI:20089021;GeneID:1472014|NC_003552|20088899|hypothetical protein|NC_003552|147568-148677||http://www.ncbi.nlm.nih.gov/entrez/query.fcgi?db=gene&cmd=search&term=MA0122|Methanosarcina acetivorans C2A, complete genome.|2006-05-02|GenBank	MA0122	1472014
123|Methanosarcina acetivorans|0|512|CDS|MA0123|GI:20089022;GeneID:1472015|NC_003552|20088899|hypothetical protein|NC_003552|148799-149881||http://www.ncbi.nlm.nih.gov/entrez/query.fcgi?db=gene&cmd=search&term=MA0123|Methanosarcina acetivorans C2A, complete genome.|2006-05-02|GenBank	MA0123	1472015
124|Methanosarcina acetivorans|0|512|CDS|MA0124|GI:20089023;GeneID:1472016|NC_003552|20088899|hypothetical protein|NC_003552|150106-151299||http://www.ncbi.nlm.nih.gov/entrez/query.fcgi?db=gene&cmd=search&term=MA0124|Methanosarcina acetivorans C2A, complete genome.|2006-05-02|GenBank	MA0124	1472016
125|Methanosarcina acetivorans|0|512|CDS|MA0125|GI:20089024;GeneID:1472017|NC_003552|20088899|hypothetical protein|NC_003552|151394-151912||http://www.ncbi.nlm.nih.gov/entrez/query.fcgi?db=gene&cmd=search&term=MA0125|Methanosarcina acetivorans C2A, complete genome.|2006-05-02|GenBank	MA0125	1472017
126|Methanosarcina acetivorans|0|512|CDS|MA0126|GI:20089025;GeneID:1472018|NC_003552|20088899|hypothetical protein|NC_003552|152362-152664||http://www.ncbi.nlm.nih.gov/entrez/query.fcgi?db=gene&cmd=search&term=MA0126|Methanosarcina acetivorans C2A, complete genome.|2006-05-02|GenBank	MA0126	1472018
127|Methanosarcina acetivorans|0|512|CDS|MA0127|GI:20089026;GeneID:1472019|NC_003552|20088899|hypothetical protein|NC_003552|153013-154401||http://www.ncbi.nlm.nih.gov/entrez/query.fcgi?db=gene&cmd=search&term=MA0127|Methanosarcina acetivorans C2A, complete genome.|2006-05-02|GenBank	MA0127	1472019
128|Methanosarcina acetivorans|0|512|CDS|MA0128|GI:20089027;GeneID:1472020|NC_003552|20088899|hypothetical protein|NC_003552|154898-155356||http://www.ncbi.nlm.nih.gov/entrez/query.fcgi?db=gene&cmd=search&term=MA0128|Methanosarcina acetivorans C2A, complete genome.|2006-05-02|GenBank	MA0128	1472020
129|Methanosarcina acetivorans|0|512|CDS|MA0129|GI:20089028;GeneID:1472021|NC_003552|20088899|hypothetical protein|NC_003552|155353-155727||http://www.ncbi.nlm.nih.gov/entrez/query.fcgi?db=gene&cmd=search&term=MA0129|Methanosarcina acetivorans C2A, complete genome.|2006-05-02|GenBank	MA0129	1472021
130|Methanosarcina acetivorans|0|512|CDS|MA0130|GI:20089029;GeneID:1472022|NC_003552|20088899|phosphoribosylaminoimidazole synthetase|NC_003552|155973-157013|catalyzes the formation of 1-(5-phosphoribosyl)-5-aminoimidazole from 2-(formamido)-N1-(5-phosphoribosyl)acetamidine and ATP in purine biosynthesis|http://www.ncbi.nlm.nih.gov/entrez/query.fcgi?db=gene&cmd=search&term=MA0130|Methanosarcina a…	MA0130	1472022
131|Methanosarcina acetivorans|0|512|CDS|MA0131|GI:20089030;GeneID:1472023|NC_003552|20088899|aspartate kinase|NC_003552|156997-158415|catalyzes the formation of 4-phospho-L-aspartate from L-aspartate and ATP|http://www.ncbi.nlm.nih.gov/entrez/query.fcgi?db=gene&cmd=search&term=MA0131|Methanosarcina acetivorans C2A, complete genome.|2006-05-02|GenBank	MA0131	1472023
132|Methanosarcina acetivorans|0|512|CDS|MA0132|GI:20089031;GeneID:1472024|NC_003552|20088899|cofactor-independent phosphoglycerate mutase|NC_003552|158892-160085|catalyzes the interconversion of 3-phosphoglycerate and 2-phosphoglycerate; this enzyme does not require the cofactor 2,3-bisphosphoglycerate as a phosphate donor; BPG-independent PGAM; aPGAM|http://www.ncbi.nlm.nih.gov/entrez/query.fcg…	MA0132	1472024
133|Methanosarcina acetivorans|0|512|CDS|MA0133|GI:20089032;GeneID:1472025|NC_003552|20088899|small heat shock protein|NC_003552|160448-160909||http://www.ncbi.nlm.nih.gov/entrez/query.fcgi?db=gene&cmd=search&term=MA0133|Methanosarcina acetivorans C2A, complete genome.|2006-05-02|GenBank	MA0133	1472025
134|Methanosarcina acetivorans|0|512|CDS|MA0134|GI:20089033;GeneID:1472026|NC_003552|20088899|hypothetical protein|NC_003552|161227-161625||http://www.ncbi.nlm.nih.gov/entrez/query.fcgi?db=gene&cmd=search&term=MA0134|Methanosarcina acetivorans C2A, complete genome.|2006-05-02|GenBank	MA0134	1472026
135|Methanosarcina acetivorans|0|512|CDS|MA0135|GI:20089034;GeneID:1472027|NC_003552|20088899|hypothetical protein|NC_003552|162129-162893||http://www.ncbi.nlm.nih.gov/entrez/query.fcgi?db=gene&cmd=search&term=MA0135|Methanosarcina acetivorans C2A, complete genome.|2006-05-02|GenBank	MA0135	1472027
136|Methanosarcina acetivorans|0|512|CDS|MA0136|GI:20089035;GeneID:1472028|NC_003552|20088899|dCMP deaminase|NC_003552|163006-163458||http://www.ncbi.nlm.nih.gov/entrez/query.fcgi?db=gene&cmd=search&term=MA0136|Methanosarcina acetivorans C2A, complete genome.|2006-05-02|GenBank	MA0136	1472028
137|Methanosarcina acetivorans|0|512|CDS|MA0137|GI:20089036;GeneID:1472029|NC_003552|20088899|dCMP deaminase|NC_003552|163825-164277||http://www.ncbi.nlm.nih.gov/entrez/query.fcgi?db=gene&cmd=search&term=MA0137|Methanosarcina acetivorans C2A, complete genome.|2006-05-02|GenBank	MA0137	1472029
138|Methanosarcina acetivorans|0|512|CDS|MA0138|GI:20089037;GeneID:1472030|NC_003552|20088899|protein export protein SecF|NC_003552|164671-165576|with SecD and SecG facilitates the delivery of the preprotein to the translocase by SecA, SecDF is also important for the release of the preprotein from the translocase|http://www.ncbi.nlm.nih.gov/entrez/query.fcgi?db=gene&cmd=search&term=MA0138|Methano…	MA0138	1472030
139|Methanosarcina acetivorans|0|512|CDS|MA0139|GI:20089038;GeneID:1472031|NC_003552|20088899|protein-export membrane protein SecD|NC_003552|165573-167285||http://www.ncbi.nlm.nih.gov/entrez/query.fcgi?db=gene&cmd=search&term=MA0139|Methanosarcina acetivorans C2A, complete genome.|2006-05-02|GenBank	MA0139	1472031
140|Methanosarcina acetivorans|0|512|CDS|MA0140|GI:20089039;GeneID:1472032|NC_003552|20088899|replication factor C subunit|NC_003552|167344-168378||http://www.ncbi.nlm.nih.gov/entrez/query.fcgi?db=gene&cmd=search&term=MA0140|Methanosarcina acetivorans C2A, complete genome.|2006-05-02|GenBank	MA0140	1472032
141|Methanosarcina acetivorans|0|512|CDS|MA0141|GI:20089040;GeneID:1472033|NC_003552|20088899|hypothetical protein|NC_003552|168981-169217||http://www.ncbi.nlm.nih.gov/entrez/query.fcgi?db=gene&cmd=search&term=MA0141|Methanosarcina acetivorans C2A, complete genome.|2006-05-02|GenBank	MA0141	1472033
142|Methanosarcina acetivorans|0|512|CDS|MA0143|GI:20089041;GeneID:1472035|NC_003552|20088899|ethanolamine permease|NC_003552|169487-170893||http://www.ncbi.nlm.nih.gov/entrez/query.fcgi?db=gene&cmd=search&term=MA0143|Methanosarcina acetivorans C2A, complete genome.|2006-05-02|GenBank	MA0143	1472035
143|Methanosarcina acetivorans|0|512|CDS|MA0144|GI:20089042;GeneID:1472036|NC_003552|20088899|monomethylamine methyltransferase|NC_003552|171194-172570||http://www.ncbi.nlm.nih.gov/entrez/query.fcgi?db=gene&cmd=search&term=MA0144|Methanosarcina acetivorans C2A, complete genome.|2006-05-02|GenBank	MA0144	1472036
144|Methanosarcina acetivorans|0|512|CDS|MA0145|GI:20089043;GeneID:1472037|NC_003552|20088899|monomethylamine corrinoid protein|NC_003552|172589-173245||http://www.ncbi.nlm.nih.gov/entrez/query.fcgi?db=gene&cmd=search&term=MA0145|Methanosarcina acetivorans C2A, complete genome.|2006-05-02|GenBank	MA0145	1472037
145|Methanosarcina acetivorans|0|512|CDS|MA0146|GI:20089044;GeneID:1472038|NC_003552|20088899|methylcobalamin:coenzyme M methyltransferase|NC_003552|174232-175251|catalyzes the formation of methane from methyl-coenzyme M|http://www.ncbi.nlm.nih.gov/entrez/query.fcgi?db=gene&cmd=search&term=MA0146|Methanosarcina acetivorans C2A, complete genome.|2006-05-02|GenBank	MA0146	1472038
146|Methanosarcina acetivorans|0|512|CDS|MA0147|GI:20089045;GeneID:1472039|NC_003552|20088899|NADPH:quinone reductase|NC_003552|175643-176245||http://www.ncbi.nlm.nih.gov/entrez/query.fcgi?db=gene&cmd=search&term=MA0147|Methanosarcina acetivorans C2A, complete genome.|2006-05-02|GenBank	MA0147	1472039
147|Methanosarcina acetivorans|0|512|CDS|MA0148|GI:20089046;GeneID:1472040|NC_003552|20088899|ribosomal RNA adenine dimethylase|NC_003552|176345-177046||http://www.ncbi.nlm.nih.gov/entrez/query.fcgi?db=gene&cmd=search&term=MA0148|Methanosarcina acetivorans C2A, complete genome.|2006-05-02|GenBank	MA0148	1472040
148|Methanosarcina acetivorans|0|512|CDS|MA0149|GI:20089047;GeneID:1472041|NC_003552|20088899|hypothetical protein|NC_003552|177173-178477||http://www.ncbi.nlm.nih.gov/entrez/query.fcgi?db=gene&cmd=search&term=MA0149|Methanosarcina acetivorans C2A, complete genome.|2006-05-02|GenBank	MA0149	1472041
149|Methanosarcina acetivorans|0|512|CDS|MA0150|GI:20089048;GeneID:1472042|NC_003552|20088899|methylamine methyltransferase corrinoid activation protein|NC_003552|178886-180508||http://www.ncbi.nlm.nih.gov/entrez/query.fcgi?db=gene&cmd=search&term=MA0150|Methanosarcina acetivorans C2A, complete genome.|2006-05-02|GenBank	MA0150	1472042
150|Methanosarcina acetivorans|0|512|CDS|MA0151|GI:20089049;GeneID:1472043|NC_003552|20088899|hypothetical protein|NC_003552|181379-182416||http://www.ncbi.nlm.nih.gov/entrez/query.fcgi?db=gene&cmd=search&term=MA0151|Methanosarcina acetivorans C2A, complete genome.|2006-05-02|GenBank	MA0151	1472043
151|Methanosarcina acetivorans|0|512|CDS|MA0152|GI:20089050;GeneID:1472044|NC_003552|20088899|hypothetical protein|NC_003552|183063-183842||http://www.ncbi.nlm.nih.gov/entrez/query.fcgi?db=gene&cmd=search&term=MA0152|Methanosarcina acetivorans C2A, complete genome.|2006-05-02|GenBank	MA0152	1472044
152|Methanosarcina acetivorans|0|512|CDS|MA0153|GI:20089051;GeneID:1472045|NC_003552|20088899|hypothetical protein|NC_003552|183918-185009||http://www.ncbi.nlm.nih.gov/entrez/query.fcgi?db=gene&cmd=search&term=MA0153|Methanosarcina acetivorans C2A, complete genome.|2006-05-02|GenBank	MA0153	1472045
153|Methanosarcina acetivorans|0|512|CDS|MA0154|GI:20089052;GeneID:1472046|NC_003552|20088899|biotin synthase|NC_003552|185011-186063||http://www.ncbi.nlm.nih.gov/entrez/query.fcgi?db=gene&cmd=search&term=MA0154|Methanosarcina acetivorans C2A, complete genome.|2006-05-02|GenBank	MA0154	1472046
154|Methanosarcina acetivorans|0|512|CDS|MA0155|GI:20089053;GeneID:1472047|NC_003552|20088899|hypothetical protein|NC_003552|186300-187514||http://www.ncbi.nlm.nih.gov/entrez/query.fcgi?db=gene&cmd=search&term=MA0155|Methanosarcina acetivorans C2A, complete genome.|2006-05-02|GenBank	MA0155	1472047
155|Methanosarcina acetivorans|0|512|CDS|MA0156|GI:20089054;GeneID:1472048|NC_003552|20088899|hypothetical protein|NC_003552|188205-188921||http://www.ncbi.nlm.nih.gov/entrez/query.fcgi?db=gene&cmd=search&term=MA0156|Methanosarcina acetivorans C2A, complete genome.|2006-05-02|GenBank	MA0156	1472048
156|Methanosarcina acetivorans|0|512|CDS|MA0157|GI:20089055;GeneID:1472049|NC_003552|20088899|hypothetical protein|NC_003552|189056-189550||http://www.ncbi.nlm.nih.gov/entrez/query.fcgi?db=gene&cmd=search&term=MA0157|Methanosarcina acetivorans C2A, complete genome.|2006-05-02|GenBank	MA0157	1472049
157|Methanosarcina acetivorans|0|512|CDS|MA0158|GI:20089056;GeneID:1472050|NC_003552|20088899|hypothetical protein|NC_003552|189727-190125||http://www.ncbi.nlm.nih.gov/entrez/query.fcgi?db=gene&cmd=search&term=MA0158|Methanosarcina acetivorans C2A, complete genome.|2006-05-02|GenBank	MA0158	1472050
158|Methanosarcina acetivorans|0|512|CDS|MA0159|GI:20089057;GeneID:1472051|NC_003552|20088899|hypothetical protein|NC_003552|190535-190750||http://www.ncbi.nlm.nih.gov/entrez/query.fcgi?db=gene&cmd=search&term=MA0159|Methanosarcina acetivorans C2A, complete genome.|2006-05-02|GenBank	MA0159	1472051
159|Methanosarcina acetivorans|0|512|CDS|MA0160|GI:20089058;GeneID:1472052|NC_003552|20088899|hypothetical protein|NC_003552|190783-191763||http://www.ncbi.nlm.nih.gov/entrez/query.fcgi?db=gene&cmd=search&term=MA0160|Methanosarcina acetivorans C2A, complete genome.|2006-05-02|GenBank	MA0160	1472052
160|Methanosarcina acetivorans|0|512|CDS|MA0161|GI:20089059;GeneID:1472053|NC_003552|20088899|ferritin|NC_003552|191991-192494||http://www.ncbi.nlm.nih.gov/entrez/query.fcgi?db=gene&cmd=search&term=MA0161|Methanosarcina acetivorans C2A, complete genome.|2006-05-02|GenBank	MA0161	1472053
161|Methanosarcina acetivorans|0|512|CDS|MA0162|GI:20089060;GeneID:1472054|NC_003552|20088899|universal stress protein|NC_003552|192549-193001||http://www.ncbi.nlm.nih.gov/entrez/query.fcgi?db=gene&cmd=search&term=MA0162|Methanosarcina acetivorans C2A, complete genome.|2006-05-02|GenBank	MA0162	1472054
162|Methanosarcina acetivorans|0|512|CDS|MA0163|GI:20089061;GeneID:1472055|NC_003552|20088899|hypothetical protein|NC_003552|193196-194119||http://www.ncbi.nlm.nih.gov/entrez/query.fcgi?db=gene&cmd=search&term=MA0163|Methanosarcina acetivorans C2A, complete genome.|2006-05-02|GenBank	MA0163	1472055
163|Methanosarcina acetivorans|0|512|CDS|MA0164|GI:20089062;GeneID:1472056|NC_003552|20088899|hypothetical protein|NC_003552|194495-195166||http://www.ncbi.nlm.nih.gov/entrez/query.fcgi?db=gene&cmd=search&term=MA0164|Methanosarcina acetivorans C2A, complete genome.|2006-05-02|GenBank	MA0164	1472056
164|Methanosarcina acetivorans|0|512|CDS|MA0165|GI:20089063;GeneID:1472057|NC_003552|20088899|hypothetical protein|NC_003552|195151-196425||http://www.ncbi.nlm.nih.gov/entrez/query.fcgi?db=gene&cmd=search&term=MA0165|Methanosarcina acetivorans C2A, complete genome.|2006-05-02|GenBank	MA0165	1472057
165|Methanosarcina acetivorans|0|512|CDS|MA0166|GI:20089064;GeneID:1472058|NC_003552|20088899|copper P-type ATPase|NC_003552|198226-200520||http://www.ncbi.nlm.nih.gov/entrez/query.fcgi?db=gene&cmd=search&term=MA0166|Methanosarcina acetivorans C2A, complete genome.|2006-05-02|GenBank	MA0166	1472058
166|Methanosarcina acetivorans|0|512|CDS|MA0167|GI:20089065;GeneID:1472059|NC_003552|20088899|hypothetical protein|NC_003552|200788-201402||http://www.ncbi.nlm.nih.gov/entrez/query.fcgi?db=gene&cmd=search&term=MA0167|Methanosarcina acetivorans C2A, complete genome.|2006-05-02|GenBank	MA0167	1472059
167|Methanosarcina acetivorans|0|512|CDS|MA0168|GI:20089066;GeneID:1472060|NC_003552|20088899|hypothetical protein|NC_003552|201460-201729||http://www.ncbi.nlm.nih.gov/entrez/query.fcgi?db=gene&cmd=search&term=MA0168|Methanosarcina acetivorans C2A, complete genome.|2006-05-02|GenBank	MA0168	1472060
168|Methanosarcina acetivorans|0|512|CDS|MA0169|GI:20089067;GeneID:1472061|NC_003552|20088899|class H tetracycline resistance efflux protein|NC_003552|201866-203218||http://www.ncbi.nlm.nih.gov/entrez/query.fcgi?db=gene&cmd=search&term=MA0169|Methanosarcina acetivorans C2A, complete genome.|2006-05-02|GenBank	MA0169	1472061
169|Methanosarcina acetivorans|0|512|CDS|MA0170|GI:20089068;GeneID:1472062|NC_003552|20088899|hypothetical protein|NC_003552|203500-204366||http://www.ncbi.nlm.nih.gov/entrez/query.fcgi?db=gene&cmd=search&term=MA0170|Methanosarcina acetivorans C2A, complete genome.|2006-05-02|GenBank	MA0170	1472062
170|Methanosarcina acetivorans|0|512|CDS|MA0171|GI:20089069;GeneID:1472063|NC_003552|20088899|phenylalanyl-tRNA synthetase alpha subunit|NC_003552|204617-206095|Catalyzes a two-step reaction, first charging a phenylalanine molecule by linking its carboxyl group to the alpha-phosphate of ATP, followed by transfer of the aminoacyl-adenylate to its tRNA|http://www.ncbi.nlm.nih.gov/entrez/query.fcgi?…	MA0171	1472063
171|Methanosarcina acetivorans|0|512|CDS|MA0172|GI:20089070;GeneID:1472064|NC_003552|20088899|tryptophanyl-tRNA synthetase|NC_003552|206242-207555|catalyzes a two-step reaction; first charging a tryptophan molecule by linking its carboxyl group to the alpha-phosphate of ATP; second by transfer of the aminoacyl-adenylate to its tRNA|http://www.ncbi.nlm.nih.gov/entrez/query.fcgi?db=gene&cmd=search&…	MA0172	1472064
172|Methanosarcina acetivorans|0|512|CDS|MA0173|GI:20089071;GeneID:1472065|NC_003552|20088899|hypothetical protein|NC_003552|207902-208306||http://www.ncbi.nlm.nih.gov/entrez/query.fcgi?db=gene&cmd=search&term=MA0173|Methanosarcina acetivorans C2A, complete genome.|2006-05-02|GenBank	MA0173	1472065
173|Methanosarcina acetivorans|0|512|CDS|MA0174|GI:20089072;GeneID:1472066|NC_003552|20088899|hypothetical protein|NC_003552|208412-208726||http://www.ncbi.nlm.nih.gov/entrez/query.fcgi?db=gene&cmd=search&term=MA0174|Methanosarcina acetivorans C2A, complete genome.|2006-05-02|GenBank	MA0174	1472066
174|Methanosarcina acetivorans|0|512|CDS|MA0175|GI:20089073;GeneID:1472067|NC_003552|20088899|moaA/nifB/pqqE family protein|NC_003552|208746-209960||http://www.ncbi.nlm.nih.gov/entrez/query.fcgi?db=gene&cmd=search&term=MA0175|Methanosarcina acetivorans C2A, complete genome.|2006-05-02|GenBank	MA0175	1472067
175|Methanosarcina acetivorans|0|512|CDS|MA0176|GI:20089074;GeneID:1472068|NC_003552|20088899|transcriptional regulator, MarR family|NC_003552|210731-211216||http://www.ncbi.nlm.nih.gov/entrez/query.fcgi?db=gene&cmd=search&term=MA0176|Methanosarcina acetivorans C2A, complete genome.|2006-05-02|GenBank	MA0176	1472068
176|Methanosarcina acetivorans|0|512|CDS|MA0177|GI:20089075;GeneID:1472069|NC_003552|20088899|hypothetical protein|NC_003552|211294-211770||http://www.ncbi.nlm.nih.gov/entrez/query.fcgi?db=gene&cmd=search&term=MA0177|Methanosarcina acetivorans C2A, complete genome.|2006-05-02|GenBank	MA0177	1472069
177|Methanosarcina acetivorans|0|512|CDS|MA0178|GI:20089076;GeneID:1472070|NC_003552|20088899|transcriptional regulator, TetR family|NC_003552|211831-212475||http://www.ncbi.nlm.nih.gov/entrez/query.fcgi?db=gene&cmd=search&term=MA0178|Methanosarcina acetivorans C2A, complete genome.|2006-05-02|GenBank	MA0178	1472070
178|Methanosarcina acetivorans|0|512|CDS|MA0179|GI:20089077;GeneID:1472071|NC_003552|20088899|TATA-binding protein|NC_003552|212804-213361||http://www.ncbi.nlm.nih.gov/entrez/query.fcgi?db=gene&cmd=search&term=MA0179|Methanosarcina acetivorans C2A, complete genome.|2006-05-02|GenBank	MA0179	1472071
179|Methanosarcina acetivorans|0|512|CDS|MA0180|GI:20089078;GeneID:1472072|NC_003552|20088899|transcriptional regulator, MarR family|NC_003552|213728-214198||http://www.ncbi.nlm.nih.gov/entrez/query.fcgi?db=gene&cmd=search&term=MA0180|Methanosarcina acetivorans C2A, complete genome.|2006-05-02|GenBank	MA0180	1472072
180|Methanosarcina acetivorans|0|512|CDS|MA0181|GI:20089079;GeneID:1472073|NC_003552|20088899|multidrug-efflux transporter|NC_003552|214216-215448||http://www.ncbi.nlm.nih.gov/entrez/query.fcgi?db=gene&cmd=search&term=MA0181|Methanosarcina acetivorans C2A, complete genome.|2006-05-02|GenBank	MA0181	1472073
181|Methanosarcina acetivorans|0|512|CDS|MA0182|GI:20089080;GeneID:1472074|NC_003552|20088899|translation initiation factor IF-2 beta subunit|NC_003552|215848-216456|eIF-2B; functions in the early steps of protein synthesis by forming a ternary complex with GTP and initiator tRNA|http://www.ncbi.nlm.nih.gov/entrez/query.fcgi?db=gene&cmd=search&term=MA0182|Methanosarcina acetivorans C2A, complete …	MA0182	1472074
182|Methanosarcina acetivorans|0|512|CDS|MA0183|GI:20089081;GeneID:1472075|NC_003552|20088899|50S ribosomal protein L10|NC_003552|216495-217016|The function of this ribosomal subunit is unknown|http://www.ncbi.nlm.nih.gov/entrez/query.fcgi?db=gene&cmd=search&term=MA0183|Methanosarcina acetivorans C2A, complete genome.|2006-05-02|GenBank	MA0183	1472075
183|Methanosarcina acetivorans|0|512|CDS|MA0184|GI:20089082;GeneID:1472076|NC_003552|20088899|hypothetical protein|NC_003552|217323-218444||http://www.ncbi.nlm.nih.gov/entrez/query.fcgi?db=gene&cmd=search&term=MA0184|Methanosarcina acetivorans C2A, complete genome.|2006-05-02|GenBank	MA0184	1472076
184|Methanosarcina acetivorans|0|512|CDS|MA0185|GI:20089083;GeneID:1472077|NC_003552|20088899|multidrug efflux protein|NC_003552|218588-220432||http://www.ncbi.nlm.nih.gov/entrez/query.fcgi?db=gene&cmd=search&term=MA0185|Methanosarcina acetivorans C2A, complete genome.|2006-05-02|GenBank	MA0185	1472077
185|Methanosarcina acetivorans|0|512|CDS|MA0186|GI:20089084;GeneID:1472078|NC_003552|20088899|hypothetical protein|NC_003552|220724-221497||http://www.ncbi.nlm.nih.gov/entrez/query.fcgi?db=gene&cmd=search&term=MA0186|Methanosarcina acetivorans C2A, complete genome.|2006-05-02|GenBank	MA0186	1472078
186|Methanosarcina acetivorans|0|512|CDS|MA0187|GI:20089085;GeneID:1472079|NC_003552|20088899|molybdenum cofactor biosynthesis protein B|NC_003552|221636-222184||http://www.ncbi.nlm.nih.gov/entrez/query.fcgi?db=gene&cmd=search&term=MA0187|Methanosarcina acetivorans C2A, complete genome.|2006-05-02|GenBank	MA0187	1472079
187|Methanosarcina acetivorans|0|512|CDS|MA0188|GI:20089086;GeneID:1472080|NC_003552|20088899|hypothetical protein|NC_003552|222273-225017||http://www.ncbi.nlm.nih.gov/entrez/query.fcgi?db=gene&cmd=search&term=MA0188|Methanosarcina acetivorans C2A, complete genome.|2006-05-02|GenBank	MA0188	1472080
188|Methanosarcina acetivorans|0|512|CDS|MA0189|GI:20089087;GeneID:1472081|NC_003552|20088899|helicase (SNF2 family)|NC_003552|225245-228481||http://www.ncbi.nlm.nih.gov/entrez/query.fcgi?db=gene&cmd=search&term=MA0189|Methanosarcina acetivorans C2A, complete genome.|2006-05-02|GenBank	MA0189	1472081
189|Methanosarcina acetivorans|0|512|CDS|MA0190|GI:20089088;GeneID:1472082|NC_003552|20088899|hypothetical protein|NC_003552|228474-229421||http://www.ncbi.nlm.nih.gov/entrez/query.fcgi?db=gene&cmd=search&term=MA0190|Methanosarcina acetivorans C2A, complete genome.|2006-05-02|GenBank	MA0190	1472082
190|Methanosarcina acetivorans|0|512|CDS|MA0191|GI:20089089;GeneID:1472083|NC_003552|20088899|hypothetical protein|NC_003552|229690-230487||http://www.ncbi.nlm.nih.gov/entrez/query.fcgi?db=gene&cmd=search&term=MA0191|Methanosarcina acetivorans C2A, complete genome.|2006-05-02|GenBank	MA0191	1472083
191|Methanosarcina acetivorans|0|512|CDS|MA0192|GI:20089090;GeneID:1472084|NC_003552|20088899|hypothetical protein|NC_003552|230904-231164||http://www.ncbi.nlm.nih.gov/entrez/query.fcgi?db=gene&cmd=search&term=MA0192|Methanosarcina acetivorans C2A, complete genome.|2006-05-02|GenBank	MA0192	1472084
192|Methanosarcina acetivorans|0|512|CDS|MA0193|GI:20089091;GeneID:1472085|NC_003552|20088899|hypothetical protein|NC_003552|231399-231647||http://www.ncbi.nlm.nih.gov/entrez/query.fcgi?db=gene&cmd=search&term=MA0193|Methanosarcina acetivorans C2A, complete genome.|2006-05-02|GenBank	MA0193	1472085
193|Methanosarcina acetivorans|0|512|CDS|MA0194|GI:20089092;GeneID:1472086|NC_003552|20088899|alanyl-tRNA synthetase|NC_003552|231952-234729|Catalyzes a two-step reaction, first charging an alanine molecule by linking its carboxyl group to the alpha-phosphate of ATP, followed by transfer of the aminoacyl-adenylate to its tRNA|http://www.ncbi.nlm.nih.gov/entrez/query.fcgi?db=gene&cmd=search&term=M…	MA0194	1472086
194|Methanosarcina acetivorans|0|512|CDS|MA0195|GI:20089093;GeneID:1472087|NC_003552|20088899|hypothetical protein|NC_003552|235213-236421||http://www.ncbi.nlm.nih.gov/entrez/query.fcgi?db=gene&cmd=search&term=MA0195|Methanosarcina acetivorans C2A, complete genome.|2006-05-02|GenBank	MA0195	1472087
195|Methanosarcina acetivorans|0|512|CDS|MA0196|GI:20089094;GeneID:1472088|NC_003552|20088899|hypothetical protein|NC_003552|236590-237072||http://www.ncbi.nlm.nih.gov/entrez/query.fcgi?db=gene&cmd=search&term=MA0196|Methanosarcina acetivorans C2A, complete genome.|2006-05-02|GenBank	MA0196	1472088
196|Methanosarcina acetivorans|0|512|CDS|MA0197|GI:20089095;GeneID:1472089|NC_003552|20088899|hypothetical protein|NC_003552|237053-237397||http://www.ncbi.nlm.nih.gov/entrez/query.fcgi?db=gene&cmd=search&term=MA0197|Methanosarcina acetivorans C2A, complete genome.|2006-05-02|GenBank	MA0197	1472089
197|Methanosarcina acetivorans|0|512|CDS|MA0198|GI:20089096;GeneID:1472090|NC_003552|20088899|acetyltransferase (GNAT) family protein|NC_003552|237707-238117||http://www.ncbi.nlm.nih.gov/entrez/query.fcgi?db=gene&cmd=search&term=MA0198|Methanosarcina acetivorans C2A, complete genome.|2006-05-02|GenBank	MA0198	1472090
198|Methanosarcina acetivorans|0|512|CDS|MA0199|GI:20089097;GeneID:1472091|NC_003552|20088899|hypothetical protein|NC_003552|238499-239620||http://www.ncbi.nlm.nih.gov/entrez/query.fcgi?db=gene&cmd=search&term=MA0199|Methanosarcina acetivorans C2A, complete genome.|2006-05-02|GenBank	MA0199	1472091
199|Methanosarcina acetivorans|0|512|CDS|MA0200|GI:20089098;GeneID:1472092|NC_003552|20088899|hypothetical protein|NC_003552|240415-240720||http://www.ncbi.nlm.nih.gov/entrez/query.fcgi?db=gene&cmd=search&term=MA0200|Methanosarcina acetivorans C2A, complete genome.|2006-05-02|GenBank	MA0200	1472092
200|Methanosarcina acetivorans|0|512|CDS|MA0201|GI:20089099;GeneID:1472093|NC_003552|20088899|3-isopropylmalate dehydrogenase|NC_003552|240902-242029||http://www.ncbi.nlm.nih.gov/entrez/query.fcgi?db=gene&cmd=search&term=MA0201|Methanosarcina acetivorans C2A, complete genome.|2006-05-02|GenBank	MA0201	1472093
201|Methanosarcina acetivorans|0|512|CDS|MA0202|GI:20089100;GeneID:1472094|NC_003552|20088899|isopropylmalate isomerase|NC_003552|242125-242613|catalyzes the isomerization between 2-isopropylmalate and 3-isopropylmalate in leucine biosynthesis|http://www.ncbi.nlm.nih.gov/entrez/query.fcgi?db=gene&cmd=search&term=MA0202|Methanosarcina acetivorans C2A, complete genome.|2006-05-02|GenBank	MA0202	1472094
202|Methanosarcina acetivorans|0|512|CDS|MA0203|GI:20089101;GeneID:1472095|NC_003552|20088899|signal-transducing histidine kinase|NC_003552|243126-246950||http://www.ncbi.nlm.nih.gov/entrez/query.fcgi?db=gene&cmd=search&term=MA0203|Methanosarcina acetivorans C2A, complete genome.|2006-05-02|GenBank	MA0203	1472095
203|Methanosarcina acetivorans|0|512|CDS|MA0204|GI:20089102;GeneID:1472096|NC_003552|20088899|hypothetical protein|NC_003552|247160-248497||http://www.ncbi.nlm.nih.gov/entrez/query.fcgi?db=gene&cmd=search&term=MA0204|Methanosarcina acetivorans C2A, complete genome.|2006-05-02|GenBank	MA0204	1472096
204|Methanosarcina acetivorans|0|512|CDS|MA0205|GI:20089103;GeneID:1472097|NC_003552|20088899|hypothetical protein|NC_003552|249106-249978||http://www.ncbi.nlm.nih.gov/entrez/query.fcgi?db=gene&cmd=search&term=MA0205|Methanosarcina acetivorans C2A, complete genome.|2006-05-02|GenBank	MA0205	1472097
205|Methanosarcina acetivorans|0|512|CDS|MA0206|GI:20089104;GeneID:1472098|NC_003552|20088899|hypothetical protein|NC_003552|250245-251351||http://www.ncbi.nlm.nih.gov/entrez/query.fcgi?db=gene&cmd=search&term=MA0206|Methanosarcina acetivorans C2A, complete genome.|2006-05-02|GenBank	MA0206	1472098
206|Methanosarcina acetivorans|0|512|CDS|MA0207|GI:20089105;GeneID:1472099|NC_003552|20088899|hypothetical protein|NC_003552|251515-252498||http://www.ncbi.nlm.nih.gov/entrez/query.fcgi?db=gene&cmd=search&term=MA0207|Methanosarcina acetivorans C2A, complete genome.|2006-05-02|GenBank	MA0207	1472099
207|Methanosarcina acetivorans|0|512|CDS|MA0208|GI:20089106;GeneID:1472100|NC_003552|20088899|tRNA pseudouridine synthase A|NC_003552|252510-253319|Enables the formation of pseudouridine at positions 38, 39 and 40 in the anticodon stem and loop of tRNAs|http://www.ncbi.nlm.nih.gov/entrez/query.fcgi?db=gene&cmd=search&term=MA0208|Methanosarcina acetivorans C2A, complete genome.|2006-05-02|GenBank	MA0208	1472100
208|Methanosarcina acetivorans|0|512|CDS|MA0209|GI:20089107;GeneID:1472101|NC_003552|20088899|N2-methylguanosine tRNA methyltransferase|NC_003552|253737-254801||http://www.ncbi.nlm.nih.gov/entrez/query.fcgi?db=gene&cmd=search&term=MA0209|Methanosarcina acetivorans C2A, complete genome.|2006-05-02|GenBank	MA0209	1472101
209|Methanosarcina acetivorans|0|512|CDS|MA0210|GI:20089108;GeneID:1472102|NC_003552|20088899|hypothetical protein|NC_003552|255098-255406||http://www.ncbi.nlm.nih.gov/entrez/query.fcgi?db=gene&cmd=search&term=MA0210|Methanosarcina acetivorans C2A, complete genome.|2006-05-02|GenBank	MA0210	1472102
210|Methanosarcina acetivorans|0|512|CDS|MA0211|GI:20089109;GeneID:1472103|NC_003552|20088899|hypothetical protein|NC_003552|255426-256109||http://www.ncbi.nlm.nih.gov/entrez/query.fcgi?db=gene&cmd=search&term=MA0211|Methanosarcina acetivorans C2A, complete genome.|2006-05-02|GenBank	MA0211	1472103
211|Methanosarcina acetivorans|0|512|CDS|MA0212|GI:20089110;GeneID:1472104|NC_003552|20088899|methionine aminopeptidase|NC_003552|256280-257170|catalyzes the removal of N-terminal amino acids from peptides and arylamides|http://www.ncbi.nlm.nih.gov/entrez/query.fcgi?db=gene&cmd=search&term=MA0212|Methanosarcina acetivorans C2A, complete genome.|2006-05-02|GenBank	MA0212	1472104
212|Methanosarcina acetivorans|0|512|CDS|MA0213|GI:20089111;GeneID:1472105|NC_003552|20088899|Xaa-Pro dipeptidase (cobalt-dependent)|NC_003552|257371-258555||http://www.ncbi.nlm.nih.gov/entrez/query.fcgi?db=gene&cmd=search&term=MA0213|Methanosarcina acetivorans C2A, complete genome.|2006-05-02|GenBank	MA0213	1472105
213|Methanosarcina acetivorans|0|512|CDS|MA0214|GI:20089112;GeneID:1472106|NC_003552|20088899|hypothetical protein|NC_003552|258675-259343||http://www.ncbi.nlm.nih.gov/entrez/query.fcgi?db=gene&cmd=search&term=MA0214|Methanosarcina acetivorans C2A, complete genome.|2006-05-02|GenBank	MA0214	1472106
214|Methanosarcina acetivorans|0|512|CDS|MA0215|GI:20089113;GeneID:1472107|NC_003552|20088899|hypothetical protein|NC_003552|260214-260552||http://www.ncbi.nlm.nih.gov/entrez/query.fcgi?db=gene&cmd=search&term=MA0215|Methanosarcina acetivorans C2A, complete genome.|2006-05-02|GenBank	MA0215	1472107
215|Methanosarcina acetivorans|0|512|CDS|MA0216|GI:20089114;GeneID:1472108|NC_003552|20088899|S-adenosylmethionine synthetase|NC_003552|261213-262409|catalyzes the formation of S-adenosylmethionine from methionine and ATP|http://www.ncbi.nlm.nih.gov/entrez/query.fcgi?db=gene&cmd=search&term=MA0216|Methanosarcina acetivorans C2A, complete genome.|2006-05-02|GenBank	MA0216	1472108
216|Methanosarcina acetivorans|0|512|CDS|MA0217|GI:20089115;GeneID:1472109|NC_003552|20088899|ATP phosphoribosyltransferase|NC_003552|262974-263843|catalyzes the formation of N'-5'-phosphoribosyl-ATP from phosphoribosyl pyrophosphate; crucial role in histidine biosynthesis; forms active dimers and inactive hexamers which is dependent on concentration of substrates and inhibitors|http://www.ncbi.n…	MA0217	1472109
217|Methanosarcina acetivorans|0|512|CDS|MA0218|GI:20089116;GeneID:1472110|NC_003552|20088899|N-(5-phospho-D-ribosylformimino)-5-amino-1-(5- phosphoribosyl)-4-imidazole carboxamide isomerase|NC_003552|263960-264697||http://www.ncbi.nlm.nih.gov/entrez/query.fcgi?db=gene&cmd=search&term=MA0218|Methanosarcina acetivorans C2A, complete genome.|2006-05-02|GenBank	MA0218	1472110
218|Methanosarcina acetivorans|0|512|CDS|MA0219|GI:20089117;GeneID:1472111|NC_003552|20088899|imidazoleglycerol-phosphate dehydratase|NC_003552|264755-265330|catalyzes the dehydration of D-erythro-1-(imidazol-4-yl)glycerol 3-phosohate to 3-(imidazol-4-yl)-2-oxopropyl phosphate in histidine biosynthesis|http://www.ncbi.nlm.nih.gov/entrez/query.fcgi?db=gene&cmd=search&term=MA0219|Methanosarcina ace…	MA0219	1472111
219|Methanosarcina acetivorans|0|512|CDS|MA0220|GI:20089118;GeneID:1472112|NC_003552|20088899|formate dehydrogenase accessory protein|NC_003552|265520-266245||http://www.ncbi.nlm.nih.gov/entrez/query.fcgi?db=gene&cmd=search&term=MA0220|Methanosarcina acetivorans C2A, complete genome.|2006-05-02|GenBank	MA0220	1472112
220|Methanosarcina acetivorans|0|512|CDS|MA0221|GI:20089119;GeneID:1472113|NC_003552|20088899|hypothetical protein|NC_003552|266357-267910||http://www.ncbi.nlm.nih.gov/entrez/query.fcgi?db=gene&cmd=search&term=MA0221|Methanosarcina acetivorans C2A, complete genome.|2006-05-02|GenBank	MA0221	1472113
221|Methanosarcina acetivorans|0|512|CDS|MA0222|GI:20089120;GeneID:1472114|NC_003552|20088899|hypothetical protein|NC_003552|268090-269097||http://www.ncbi.nlm.nih.gov/entrez/query.fcgi?db=gene&cmd=search&term=MA0222|Methanosarcina acetivorans C2A, complete genome.|2006-05-02|GenBank	MA0222	1472114
222|Methanosarcina acetivorans|0|512|CDS|MA0223|GI:20089121;GeneID:1472115|NC_003552|20088899|hypothetical protein|NC_003552|269064-270086||http://www.ncbi.nlm.nih.gov/entrez/query.fcgi?db=gene&cmd=search&term=MA0223|Methanosarcina acetivorans C2A, complete genome.|2006-05-02|GenBank	MA0223	1472115
223|Methanosarcina acetivorans|0|512|CDS|MA0224|GI:20089122;GeneID:1472116|NC_003552|20088899|hypothetical protein|NC_003552|270372-270833||http://www.ncbi.nlm.nih.gov/entrez/query.fcgi?db=gene&cmd=search&term=MA0224|Methanosarcina acetivorans C2A, complete genome.|2006-05-02|GenBank	MA0224	1472116
224|Methanosarcina acetivorans|0|512|CDS|MA0225|GI:20089123;GeneID:1472117|NC_003552|20088899|hypothetical protein|NC_003552|271721-272872||http://www.ncbi.nlm.nih.gov/entrez/query.fcgi?db=gene&cmd=search&term=MA0225|Methanosarcina acetivorans C2A, complete genome.|2006-05-02|GenBank	MA0225	1472117
225|Methanosarcina acetivorans|0|512|CDS|MA0226|GI:20089124;GeneID:1472118|NC_003552|20088899|hypothetical protein|NC_003552|272895-273161||http://www.ncbi.nlm.nih.gov/entrez/query.fcgi?db=gene&cmd=search&term=MA0226|Methanosarcina acetivorans C2A, complete genome.|2006-05-02|GenBank	MA0226	1472119
227|Methanosarcina acetivorans|0|512|CDS|MA0228|GI:20089126;GeneID:1472120|NC_003552|20088899|hypothetical protein|NC_003552|273899-274654||http://www.ncbi.nlm.nih.gov/entrez/query.fcgi?db=gene&cmd=search&term=MA0228|Methanosarcina acetivorans C2A, complete genome.|2006-05-02|GenBank	MA0228	1472120
228|Methanosarcina acetivorans|0|512|CDS|MA0229|GI:20089127;GeneID:1472121|NC_003552|20088899|hypothetical protein|NC_003552|275092-276009||http://www.ncbi.nlm.nih.gov/entrez/query.fcgi?db=gene&cmd=search&term=MA0229|Methanosarcina acetivorans C2A, complete genome.|2006-05-02|GenBank	MA0229	1472121
229|Methanosarcina acetivorans|0|512|CDS|MA0230|GI:20089128;GeneID:1472122|NC_003552|20088899|hypothetical protein|NC_003552|276030-276950||http://www.ncbi.nlm.nih.gov/entrez/query.fcgi?db=gene&cmd=search&term=MA0230|Methanosarcina acetivorans C2A, complete genome.|2006-05-02|GenBank	MA0230	1472122
230|Methanosarcina acetivorans|0|512|CDS|MA0231|GI:20089129;GeneID:1472123|NC_003552|20088899|hypothetical protein|NC_003552|277044-277403||http://www.ncbi.nlm.nih.gov/entrez/query.fcgi?db=gene&cmd=search&term=MA0231|Methanosarcina acetivorans C2A, complete genome.|2006-05-02|GenBank	MA0231	1472123
231|Methanosarcina acetivorans|0|512|CDS|MA0232|GI:20089130;GeneID:1472124|NC_003552|20088899|hypothetical protein|NC_003552|277529-278014||http://www.ncbi.nlm.nih.gov/entrez/query.fcgi?db=gene&cmd=search&term=MA0232|Methanosarcina acetivorans C2A, complete genome.|2006-05-02|GenBank	MA0232	1472124
232|Methanosarcina acetivorans|0|512|CDS|MA0233|GI:20089131;GeneID:1472125|NC_003552|20088899|integral membrane protein|NC_003552|278024-280012||http://www.ncbi.nlm.nih.gov/entrez/query.fcgi?db=gene&cmd=search&term=MA0233|Methanosarcina acetivorans C2A, complete genome.|2006-05-02|GenBank	MA0233	1472125
233|Methanosarcina acetivorans|0|512|CDS|MA0234|GI:20089132;GeneID:1472126|NC_003552|20088899|type IV secretion system protein|NC_003552|280023-281699||http://www.ncbi.nlm.nih.gov/entrez/query.fcgi?db=gene&cmd=search&term=MA0234|Methanosarcina acetivorans C2A, complete genome.|2006-05-02|GenBank	MA0234	1472126
234|Methanosarcina acetivorans|0|512|CDS|MA0235|GI:20089133;GeneID:1472127|NC_003552|20088899|hypothetical protein|NC_003552|282243-282728||http://www.ncbi.nlm.nih.gov/entrez/query.fcgi?db=gene&cmd=search&term=MA0235|Methanosarcina acetivorans C2A, complete genome.|2006-05-02|GenBank	MA0235	1472127
235|Methanosarcina acetivorans|0|512|CDS|MA0236|GI:20089134;GeneID:1472128|NC_003552|20088899|NifS protein|NC_003552|282852-284033||http://www.ncbi.nlm.nih.gov/entrez/query.fcgi?db=gene&cmd=search&term=MA0236|Methanosarcina acetivorans C2A, complete genome.|2006-05-02|GenBank	MA0236	1472128
236|Methanosarcina acetivorans|0|512|CDS|MA0237|GI:20089135;GeneID:1472129|NC_003552|20088899|hypothetical protein|NC_003552|284164-284523||http://www.ncbi.nlm.nih.gov/entrez/query.fcgi?db=gene&cmd=search&term=MA0237|Methanosarcina acetivorans C2A, complete genome.|2006-05-02|GenBank	MA0237	1472129
237|Methanosarcina acetivorans|0|512|CDS|MA0238|GI:20089136;GeneID:1472130|NC_003552|20088899|hypothetical protein|NC_003552|284699-285247||http://www.ncbi.nlm.nih.gov/entrez/query.fcgi?db=gene&cmd=search&term=MA0238|Methanosarcina acetivorans C2A, complete genome.|2006-05-02|GenBank	MA0238	1472130
238|Methanosarcina acetivorans|0|512|CDS|MA0239|GI:20089137;GeneID:1472131|NC_003552|20088899|acetyltransferase (GNAT) family protein|NC_003552|285315-285776||http://www.ncbi.nlm.nih.gov/entrez/query.fcgi?db=gene&cmd=search&term=MA0239|Methanosarcina acetivorans C2A, complete genome.|2006-05-02|GenBank	MA0239	1472131
239|Methanosarcina acetivorans|0|512|CDS|MA0240|GI:20089138;GeneID:1472132|NC_003552|20088899|hypothetical protein|NC_003552|285856-286701||http://www.ncbi.nlm.nih.gov/entrez/query.fcgi?db=gene&cmd=search&term=MA0240|Methanosarcina acetivorans C2A, complete genome.|2006-05-02|GenBank	MA0240	1472132
240|Methanosarcina acetivorans|0|512|CDS|MA0241|GI:20089139;GeneID:1472133|NC_003552|20088899|phosphomannomutase|NC_003552|287013-288359||http://www.ncbi.nlm.nih.gov/entrez/query.fcgi?db=gene&cmd=search&term=MA0241|Methanosarcina acetivorans C2A, complete genome.|2006-05-02|GenBank	MA0241	1472133
241|Methanosarcina acetivorans|0|512|CDS|MA0242|GI:20089140;GeneID:1472134|NC_003552|20088899|hypothetical protein|NC_003552|289325-290446||http://www.ncbi.nlm.nih.gov/entrez/query.fcgi?db=gene&cmd=search&term=MA0242|Methanosarcina acetivorans C2A, complete genome.|2006-05-02|GenBank	MA0242	1472134
242|Methanosarcina acetivorans|0|512|CDS|MA0243|GI:20089141;GeneID:1472135|NC_003552|20088899|hypothetical protein|NC_003552|290520-291626||http://www.ncbi.nlm.nih.gov/entrez/query.fcgi?db=gene&cmd=search&term=MA0243|Methanosarcina acetivorans C2A, complete genome.|2006-05-02|GenBank	MA0243	1472135
243|Methanosarcina acetivorans|0|512|CDS|MA0244|GI:20089142;GeneID:1472136|NC_003552|20088899|hypothetical protein|NC_003552|291736-292170||http://www.ncbi.nlm.nih.gov/entrez/query.fcgi?db=gene&cmd=search&term=MA0244|Methanosarcina acetivorans C2A, complete genome.|2006-05-02|GenBank	MA0244	1472136
244|Methanosarcina acetivorans|0|512|CDS|MA0245|GI:20089143;GeneID:1472137|NC_003552|20088899|hypothetical protein|NC_003552|292157-293362||http://www.ncbi.nlm.nih.gov/entrez/query.fcgi?db=gene&cmd=search&term=MA0245|Methanosarcina acetivorans C2A, complete genome.|2006-05-02|GenBank	MA0245	1472137
245|Methanosarcina acetivorans|0|512|CDS|MA0246|GI:20089144;GeneID:1472138|NC_003552|20088899|4-hydroxybenzoate decarboxylase|NC_003552|293589-294857||http://www.ncbi.nlm.nih.gov/entrez/query.fcgi?db=gene&cmd=search&term=MA0246|Methanosarcina acetivorans C2A, complete genome.|2006-05-02|GenBank	MA0246	1472138
246|Methanosarcina acetivorans|0|512|CDS|MA0247|GI:20089145;GeneID:1472139|NC_003552|20088899|hypothetical protein|NC_003552|295222-296991||http://www.ncbi.nlm.nih.gov/entrez/query.fcgi?db=gene&cmd=search&term=MA0247|Methanosarcina acetivorans C2A, complete genome.|2006-05-02|GenBank	MA0247	1472139
247|Methanosarcina acetivorans|0|512|CDS|MA0248|GI:20089146;GeneID:1472140|NC_003552|20088899|hypothetical protein|NC_003552|297112-297936||http://www.ncbi.nlm.nih.gov/entrez/query.fcgi?db=gene&cmd=search&term=MA0248|Methanosarcina acetivorans C2A, complete genome.|2006-05-02|GenBank	MA0248	1472140
248|Methanosarcina acetivorans|0|512|CDS|MA0249|GI:20089147;GeneID:1472141|NC_003552|20088899|citrate (si)-synthase|NC_003552|298201-299268||http://www.ncbi.nlm.nih.gov/entrez/query.fcgi?db=gene&cmd=search&term=MA0249|Methanosarcina acetivorans C2A, complete genome.|2006-05-02|GenBank	MA0249	1472141
249|Methanosarcina acetivorans|0|512|CDS|MA0250|GI:20089148;GeneID:1472142|NC_003552|20088899|aconitate hydratase|NC_003552|299683-302505|Catalyzes the conversion of citrate to isocitrate|http://www.ncbi.nlm.nih.gov/entrez/query.fcgi?db=gene&cmd=search&term=MA0250|Methanosarcina acetivorans C2A, complete genome.|2006-05-02|GenBank	MA0250	1472142
250|Methanosarcina acetivorans|0|512|CDS|MA0251|GI:20089149;GeneID:1472143|NC_003552|20088899|hypothetical protein|NC_003552|303050-304438||http://www.ncbi.nlm.nih.gov/entrez/query.fcgi?db=gene&cmd=search&term=MA0251|Methanosarcina acetivorans C2A, complete genome.|2006-05-02|GenBank	MA0251	1472143
251|Methanosarcina acetivorans|0|512|CDS|MA0252|GI:20089150;GeneID:1472144|NC_003552|20088899|hypothetical protein|NC_003552|304839-305564||http://www.ncbi.nlm.nih.gov/entrez/query.fcgi?db=gene&cmd=search&term=MA0252|Methanosarcina acetivorans C2A, complete genome.|2006-05-02|GenBank	MA0252	1472144
252|Methanosarcina acetivorans|0|512|CDS|MA0253|GI:20089151;GeneID:1472145|NC_003552|20088899|hypothetical protein|NC_003552|305577-307205||http://www.ncbi.nlm.nih.gov/entrez/query.fcgi?db=gene&cmd=search&term=MA0253|Methanosarcina acetivorans C2A, complete genome.|2006-05-02|GenBank	MA0253	1472145
253|Methanosarcina acetivorans|0|512|CDS|MA0254|GI:20089152;GeneID:1472146|NC_003552|20088899|MoxR-related protein|NC_003552|307346-308845||http://www.ncbi.nlm.nih.gov/entrez/query.fcgi?db=gene&cmd=search&term=MA0254|Methanosarcina acetivorans C2A, complete genome.|2006-05-02|GenBank	MA0254	1472146
254|Methanosarcina acetivorans|0|512|CDS|MA0255|GI:20089153;GeneID:1472147|NC_003552|20088899|4-methyl-5-(beta-hydroxyethyl)thiazole monophosphate synthesis protein ThiF|NC_003552|309318-310061||http://www.ncbi.nlm.nih.gov/entrez/query.fcgi?db=gene&cmd=search&term=MA0255|Methanosarcina acetivorans C2A, complete genome.|2006-05-02|GenBank	MA0255	1472147
255|Methanosarcina acetivorans|0|512|CDS|MA0256|GI:20089154;GeneID:1472148|NC_003552|20088899|hypothetical protein|NC_003552|310333-311271||http://www.ncbi.nlm.nih.gov/entrez/query.fcgi?db=gene&cmd=search&term=MA0256|Methanosarcina acetivorans C2A, complete genome.|2006-05-02|GenBank	MA0256	1472148
256|Methanosarcina acetivorans|0|512|CDS|MA0257|GI:20089155;GeneID:1472149|NC_003552|20088899|transposase IS200-like protein|NC_003552|311592-311987||http://www.ncbi.nlm.nih.gov/entrez/query.fcgi?db=gene&cmd=search&term=MA0257|Methanosarcina acetivorans C2A, complete genome.|2006-05-02|GenBank	MA0257	1472149
257|Methanosarcina acetivorans|0|512|CDS|MA0258|GI:20089156;GeneID:1472150|NC_003552|20088899|transposase|NC_003552|312034-313146||http://www.ncbi.nlm.nih.gov/entrez/query.fcgi?db=gene&cmd=search&term=MA0258|Methanosarcina acetivorans C2A, complete genome.|2006-05-02|GenBank	MA0258	1472150
258|Methanosarcina acetivorans|0|512|CDS|MA0259|GI:20089157;GeneID:1472151|NC_003552|20088899|hypothetical protein|NC_003552|313800-314696||http://www.ncbi.nlm.nih.gov/entrez/query.fcgi?db=gene&cmd=search&term=MA0259|Methanosarcina acetivorans C2A, complete genome.|2006-05-02|GenBank	MA0259	1472151
259|Methanosarcina acetivorans|0|512|CDS|MA0260|GI:20089158;GeneID:1472152|NC_003552|20088899|hypothetical protein|NC_003552|315515-316501||http://www.ncbi.nlm.nih.gov/entrez/query.fcgi?db=gene&cmd=search&term=MA0260|Methanosarcina acetivorans C2A, complete genome.|2006-05-02|GenBank	MA0260	1472152
260|Methanosarcina acetivorans|0|512|CDS|MA0261|GI:20089159;GeneID:1472153|NC_003552|20088899|thiamine biosynthesis protein ThiC|NC_003552|316962-318230|required for the synthesis of the hydromethylpyrimidine moiety of thiamine|http://www.ncbi.nlm.nih.gov/entrez/query.fcgi?db=gene&cmd=search&term=MA0261|Methanosarcina acetivorans C2A, complete genome.|2006-05-02|GenBank	MA0261	1472153
261|Methanosarcina acetivorans|0|512|CDS|MA0262|GI:20089160;GeneID:1472154|NC_003552|20088899|hypothetical protein|NC_003552|318584-319696||http://www.ncbi.nlm.nih.gov/entrez/query.fcgi?db=gene&cmd=search&term=MA0262|Methanosarcina acetivorans C2A, complete genome.|2006-05-02|GenBank	MA0262	1472154
262|Methanosarcina acetivorans|0|512|CDS|MA0263|GI:20089161;GeneID:1472155|NC_003552|20088899|L-fuculose phosphate aldolase|NC_003552|320466-321026|catalyzes the formation of glycerone phosphate and (S)-lactaldehyde from L-fuculose 1-phosphate|http://www.ncbi.nlm.nih.gov/entrez/query.fcgi?db=gene&cmd=search&term=MA0263|Methanosarcina acetivorans C2A, complete genome.|2006-05-02|GenBank	MA0263	1472155
263|Methanosarcina acetivorans|0|512|CDS|MA0264|GI:20089162;GeneID:1472156|NC_003552|20088899|CDP-alcohol phosphatidyltransferase|NC_003552|321289-321900||http://www.ncbi.nlm.nih.gov/entrez/query.fcgi?db=gene&cmd=search&term=MA0264|Methanosarcina acetivorans C2A, complete genome.|2006-05-02|GenBank	MA0264	1472156
264|Methanosarcina acetivorans|0|512|CDS|MA0265|GI:20089163;GeneID:1472157|NC_003552|20088899|hypothetical protein|NC_003552|322186-322626||http://www.ncbi.nlm.nih.gov/entrez/query.fcgi?db=gene&cmd=search&term=MA0265|Methanosarcina acetivorans C2A, complete genome.|2006-05-02|GenBank	MA0265	1472157
265|Methanosarcina acetivorans|0|512|CDS|MA0266|GI:20089164;GeneID:1472158|NC_003552|20088899|hypothetical protein|NC_003552|322988-324490||http://www.ncbi.nlm.nih.gov/entrez/query.fcgi?db=gene&cmd=search&term=MA0266|Methanosarcina acetivorans C2A, complete genome.|2006-05-02|GenBank	MA0266	1472158
266|Methanosarcina acetivorans|0|512|CDS|MA0267|GI:20089165;GeneID:1472159|NC_003552|20088899|hypothetical protein|NC_003552|324585-325715||http://www.ncbi.nlm.nih.gov/entrez/query.fcgi?db=gene&cmd=search&term=MA0267|Methanosarcina acetivorans C2A, complete genome.|2006-05-02|GenBank	MA0267	1472159
267|Methanosarcina acetivorans|0|512|CDS|MA0268|GI:20089166;GeneID:1472160|NC_003552|20088899|hypothetical protein|NC_003552|326006-326368||http://www.ncbi.nlm.nih.gov/entrez/query.fcgi?db=gene&cmd=search&term=MA0268|Methanosarcina acetivorans C2A, complete genome.|2006-05-02|GenBank	MA0268	1472160
268|Methanosarcina acetivorans|0|512|CDS|MA0269|GI:20089167;GeneID:1472161|NC_003552|20088899|tetrahydromethanopterin S-methyltransferase subunit H|NC_003552|327079-328029|Part of a complex that catalyzes the formation of methyl-coenzyme M and tetrahydromethanopterin from coenzyme M and methyl-tetrahydromethanopterin. This is an energy-conserving, sodium-ion translocating step. MtrH catalyzes the…	MA0269	1472161
269|Methanosarcina acetivorans|0|512|CDS|MA0270|GI:20089168;GeneID:1472162|NC_003552|20088899|tetrahydromethanopterin S-methyltransferase subunit G|NC_003552|328042-328263|Part of a complex that catalyzes the formation of methyl-coenzyme M and tetrahydromethanopterin from coenzyme M and methyl-tetrahydromethanopterin. This is an energy-conserving, sodium-ion translocating step|http://www.ncbi.nlm…	MA0270	1472162
270|Methanosarcina acetivorans|0|512|CDS|MA0271|GI:20089169;GeneID:1472163|NC_003552|20088899|tetrahydromethanopterin S-methyltransferase, subunit F|NC_003552|328281-328505||http://www.ncbi.nlm.nih.gov/entrez/query.fcgi?db=gene&cmd=search&term=MA0271|Methanosarcina acetivorans C2A, complete genome.|2006-05-02|GenBank	MA0271	1472163
271|Methanosarcina acetivorans|0|512|CDS|MA0272|GI:20089170;GeneID:1472164|NC_003552|20088899|S-methyltransferase subunit A|NC_003552|328505-329227|catalyzes the formation of methyl-coenzyme M and tetrahydromethanopterin from coenzyme M and methyl-tetrahydromethanopterin|http://www.ncbi.nlm.nih.gov/entrez/query.fcgi?db=gene&cmd=search&term=MA0272|Methanosarcina acetivorans C2A, complete genome.|2…	MA0272	1472164
272|Methanosarcina acetivorans|0|512|CDS|MA0273|GI:20089171;GeneID:1472165|NC_003552|20088899|tetrahydromethanopterin S-methyltransferase subunit B|NC_003552|329229-329555|catalyzes the formation of methyl-coenzyme M and tetrahydromethanopterin from coenzyme M and methyl-tetrahydromethanopterin|http://www.ncbi.nlm.nih.gov/entrez/query.fcgi?db=gene&cmd=search&term=MA0273|Methanosarcina acetivorans…	MA0273	1472165
273|Methanosarcina acetivorans|0|512|CDS|MA0274|GI:20089172;GeneID:1472166|NC_003552|20088899|tetrahydromethanopterin S-methyltransferase subunit C|NC_003552|329552-330355|Part of a complex that catalyzes the formation of methyl-coenzyme M and tetrahydromethanopterin from coenzyme M and methyl-tetrahydromethanopterin. This is an energy-conserving, sodium-ion translocating step|http://www.ncbi.nlm…	MA0274	1472166
274|Methanosarcina acetivorans|0|512|CDS|MA0275|GI:20089173;GeneID:1472167|NC_003552|20088899|S-methyltransferase subunit D|NC_003552|330358-331107|catalyzes the formation of methyl-coenzyme M and tetrahydromethanopterin from coenzyme M and methyl-tetrahydromethanopterin|http://www.ncbi.nlm.nih.gov/entrez/query.fcgi?db=gene&cmd=search&term=MA0275|Methanosarcina acetivorans C2A, complete genome.|2…	MA0275	1472167
275|Methanosarcina acetivorans|0|512|CDS|MA0276|GI:20089174;GeneID:1472168|NC_003552|20088899|tetrahydromethanopterin S-methyltransferase subunit E|NC_003552|331104-332018||http://www.ncbi.nlm.nih.gov/entrez/query.fcgi?db=gene&cmd=search&term=MA0276|Methanosarcina acetivorans C2A, complete genome.|2006-05-02|GenBank	MA0276	1472168
276|Methanosarcina acetivorans|0|512|CDS|MA0277|GI:20089175;GeneID:1472169|NC_003552|20088899|hypothetical protein|NC_003552|332799-333605||http://www.ncbi.nlm.nih.gov/entrez/query.fcgi?db=gene&cmd=search&term=MA0277|Methanosarcina acetivorans C2A, complete genome.|2006-05-02|GenBank	MA0277	1472169
277|Methanosarcina acetivorans|0|512|CDS|MA0278|GI:20089176;GeneID:1472170|NC_003552|20088899|TATA-binding protein|NC_003552|333941-334498||http://www.ncbi.nlm.nih.gov/entrez/query.fcgi?db=gene&cmd=search&term=MA0278|Methanosarcina acetivorans C2A, complete genome.|2006-05-02|GenBank	MA0278	1472170
278|Methanosarcina acetivorans|0|512|CDS|MA0279|GI:20089177;GeneID:1472171|NC_003552|20088899|sodium:proline symporter (proline permease)|NC_003552|334718-336637||http://www.ncbi.nlm.nih.gov/entrez/query.fcgi?db=gene&cmd=search&term=MA0279|Methanosarcina acetivorans C2A, complete genome.|2006-05-02|GenBank	MA0279	1472171
279|Methanosarcina acetivorans|0|512|CDS|MA0280|GI:20089178;GeneID:1472172|NC_003552|20088899|hypothetical protein|NC_003552|337091-338149||http://www.ncbi.nlm.nih.gov/entrez/query.fcgi?db=gene&cmd=search&term=MA0280|Methanosarcina acetivorans C2A, complete genome.|2006-05-02|GenBank	MA0280	1472172
280|Methanosarcina acetivorans|0|512|CDS|MA0281|GI:20089179;GeneID:1472173|NC_003552|20088899|sulfate/molybdate ABC transporter, permease protein|NC_003552|338264-339082||http://www.ncbi.nlm.nih.gov/entrez/query.fcgi?db=gene&cmd=search&term=MA0281|Methanosarcina acetivorans C2A, complete genome.|2006-05-02|GenBank	MA0281	1472173
281|Methanosarcina acetivorans|0|512|CDS|MA0282|GI:20089180;GeneID:1472174|NC_003552|20088899|sulfate/molybdate ABC transporter, ATP-binding protein|NC_003552|339069-340115||http://www.ncbi.nlm.nih.gov/entrez/query.fcgi?db=gene&cmd=search&term=MA0282|Methanosarcina acetivorans C2A, complete genome.|2006-05-02|GenBank	MA0282	1472174
282|Methanosarcina acetivorans|0|512|CDS|MA0283|GI:20089181;GeneID:1472175|NC_003552|20088899|molybdenum-binding protein|NC_003552|340130-340717||http://www.ncbi.nlm.nih.gov/entrez/query.fcgi?db=gene&cmd=search&term=MA0283|Methanosarcina acetivorans C2A, complete genome.|2006-05-02|GenBank	MA0283	1472175
283|Methanosarcina acetivorans|0|512|CDS|MA0284|GI:20089182;GeneID:1472176|NC_003552|20088899|hypothetical protein|NC_003552|340889-341980||http://www.ncbi.nlm.nih.gov/entrez/query.fcgi?db=gene&cmd=search&term=MA0284|Methanosarcina acetivorans C2A, complete genome.|2006-05-02|GenBank	MA0284	1472176
284|Methanosarcina acetivorans|0|512|CDS|MA0285|GI:20089183;GeneID:1472177|NC_003552|20088899|hypothetical protein|NC_003552|341943-343088||http://www.ncbi.nlm.nih.gov/entrez/query.fcgi?db=gene&cmd=search&term=MA0285|Methanosarcina acetivorans C2A, complete genome.|2006-05-02|GenBank	MA0285	1472177
285|Methanosarcina acetivorans|0|512|CDS|MA0286|GI:20089184;GeneID:1472178|NC_003552|20088899|hypothetical protein|NC_003552|343085-345436||http://www.ncbi.nlm.nih.gov/entrez/query.fcgi?db=gene&cmd=search&term=MA0286|Methanosarcina acetivorans C2A, complete genome.|2006-05-02|GenBank	MA0286	1472178
286|Methanosarcina acetivorans|0|512|CDS|MA0287|GI:20089185;GeneID:1472179|NC_003552|20088899|hypothetical protein|NC_003552|345679-346452||http://www.ncbi.nlm.nih.gov/entrez/query.fcgi?db=gene&cmd=search&term=MA0287|Methanosarcina acetivorans C2A, complete genome.|2006-05-02|GenBank	MA0287	1472180
288|Methanosarcina acetivorans|0|512|CDS|MA0289|GI:20089187;GeneID:1472181|NC_003552|20088899|hypothetical protein|NC_003552|348361-349038||http://www.ncbi.nlm.nih.gov/entrez/query.fcgi?db=gene&cmd=search&term=MA0289|Methanosarcina acetivorans C2A, complete genome.|2006-05-02|GenBank	MA0289	1472181
289|Methanosarcina acetivorans|0|512|CDS|MA0290|GI:20089188;GeneID:1472182|NC_003552|20088899|hypothetical protein|NC_003552|349120-349443||http://www.ncbi.nlm.nih.gov/entrez/query.fcgi?db=gene&cmd=search&term=MA0290|Methanosarcina acetivorans C2A, complete genome.|2006-05-02|GenBank	MA0290	1472182
290|Methanosarcina acetivorans|0|512|CDS|MA0291|GI:20089189;GeneID:1472183|NC_003552|20088899|hypothetical protein|NC_003552|349474-349764||http://www.ncbi.nlm.nih.gov/entrez/query.fcgi?db=gene&cmd=search&term=MA0291|Methanosarcina acetivorans C2A, complete genome.|2006-05-02|GenBank	MA0291	1472183
291|Methanosarcina acetivorans|0|512|CDS|MA0292|GI:20089190;GeneID:1472184|NC_003552|20088899|signal recognition particle protein Srp19|NC_003552|349803-350114|binds to 7S RNA to mediate binding of the signal recognition particle protein Srp54|http://www.ncbi.nlm.nih.gov/entrez/query.fcgi?db=gene&cmd=search&term=MA0292|Methanosarcina acetivorans C2A, complete genome.|2006-05-02|GenBank	MA0292	1472184
292|Methanosarcina acetivorans|0|512|CDS|MA0293|GI:20089191;GeneID:1472185|NC_003552|20088899|hypothetical protein|NC_003552|350298-350555||http://www.ncbi.nlm.nih.gov/entrez/query.fcgi?db=gene&cmd=search&term=MA0293|Methanosarcina acetivorans C2A, complete genome.|2006-05-02|GenBank	MA0293	1472185
293|Methanosarcina acetivorans|0|512|CDS|MA0294|GI:20089192;GeneID:1472186|NC_003552|20088899|hypothetical protein|NC_003552|350796-351662||http://www.ncbi.nlm.nih.gov/entrez/query.fcgi?db=gene&cmd=search&term=MA0294|Methanosarcina acetivorans C2A, complete genome.|2006-05-02|GenBank	MA0294	1472186
294|Methanosarcina acetivorans|0|512|CDS|MA0295|GI:20089193;GeneID:1472187|NC_003552|20088899|hypothetical protein|NC_003552|351772-352455||http://www.ncbi.nlm.nih.gov/entrez/query.fcgi?db=gene&cmd=search&term=MA0295|Methanosarcina acetivorans C2A, complete genome.|2006-05-02|GenBank	MA0295	1472187
295|Methanosarcina acetivorans|0|512|CDS|MA0296|GI:20089194;GeneID:1472188|NC_003552|20088899|hypothetical protein|NC_003552|353792-354220||http://www.ncbi.nlm.nih.gov/entrez/query.fcgi?db=gene&cmd=search&term=MA0296|Methanosarcina acetivorans C2A, complete genome.|2006-05-02|GenBank	MA0296	1472188
296|Methanosarcina acetivorans|0|512|CDS|MA0297|GI:20089195;GeneID:1472189|NC_003552|20088899|ubiE/COQ5 methyltransferase|NC_003552|354499-355260||http://www.ncbi.nlm.nih.gov/entrez/query.fcgi?db=gene&cmd=search&term=MA0297|Methanosarcina acetivorans C2A, complete genome.|2006-05-02|GenBank	MA0297	1472189
297|Methanosarcina acetivorans|0|512|CDS|MA0298|GI:20089196;GeneID:1472190|NC_003552|20088899|oligopeptide ABC transporter, ATP-binding protein|NC_003552|355257-355964||http://www.ncbi.nlm.nih.gov/entrez/query.fcgi?db=gene&cmd=search&term=MA0298|Methanosarcina acetivorans C2A, complete genome.|2006-05-02|GenBank	MA0298	1472190
298|Methanosarcina acetivorans|0|512|CDS|MA0299|GI:20089197;GeneID:1472191|NC_003552|20088899|oligopeptide ABC transporter, ATP-binding protein|NC_003552|355940-356881||http://www.ncbi.nlm.nih.gov/entrez/query.fcgi?db=gene&cmd=search&term=MA0299|Methanosarcina acetivorans C2A, complete genome.|2006-05-02|GenBank	MA0299	1472191
299|Methanosarcina acetivorans|0|512|CDS|MA0300|GI:20089198;GeneID:1472192|NC_003552|20088899|oligopeptide ABC transporter, permease protein|NC_003552|356878-357780||http://www.ncbi.nlm.nih.gov/entrez/query.fcgi?db=gene&cmd=search&term=MA0300|Methanosarcina acetivorans C2A, complete genome.|2006-05-02|GenBank	MA0300	1472192
300|Methanosarcina acetivorans|0|512|CDS|MA0301|GI:20089199;GeneID:1472193|NC_003552|20088899|oligopeptide ABC transporter, permease protein|NC_003552|357785-358726||http://www.ncbi.nlm.nih.gov/entrez/query.fcgi?db=gene&cmd=search&term=MA0301|Methanosarcina acetivorans C2A, complete genome.|2006-05-02|GenBank	MA0301	1472193
301|Methanosarcina acetivorans|0|512|CDS|MA0302|GI:20089200;GeneID:1472194|NC_003552|20088899|oligopeptide ABC transporter, solute-binding protein|NC_003552|358852-360492||http://www.ncbi.nlm.nih.gov/entrez/query.fcgi?db=gene&cmd=search&term=MA0302|Methanosarcina acetivorans C2A, complete genome.|2006-05-02|GenBank	MA0302	1472194
302|Methanosarcina acetivorans|0|512|CDS|MA0303|GI:20089201;GeneID:1472195|NC_003552|20088899|hypothetical protein|NC_003552|360522-361292||http://www.ncbi.nlm.nih.gov/entrez/query.fcgi?db=gene&cmd=search&term=MA0303|Methanosarcina acetivorans C2A, complete genome.|2006-05-02|GenBank	MA0303	1472195
303|Methanosarcina acetivorans|0|512|CDS|MA0304|GI:20089202;GeneID:1472196|NC_003552|20088899|formylmethanofuran dehydrogenase, subunit E|NC_003552|362797-363399||http://www.ncbi.nlm.nih.gov/entrez/query.fcgi?db=gene&cmd=search&term=MA0304|Methanosarcina acetivorans C2A, complete genome.|2006-05-02|GenBank	MA0304	1472196
304|Methanosarcina acetivorans|0|512|CDS|MA0305|GI:20089203;GeneID:1472197|NC_003552|20088899|formylmethanofuran dehydrogenase, subunit F|NC_003552|363418-364458||http://www.ncbi.nlm.nih.gov/entrez/query.fcgi?db=gene&cmd=search&term=MA0305|Methanosarcina acetivorans C2A, complete genome.|2006-05-02|GenBank	MA0305	1472197
305|Methanosarcina acetivorans|0|512|CDS|MA0306|GI:20089204;GeneID:1472198|NC_003552|20088899|formylmethanofuran dehydrogenase, subunit A|NC_003552|364459-366213||http://www.ncbi.nlm.nih.gov/entrez/query.fcgi?db=gene&cmd=search&term=MA0306|Methanosarcina acetivorans C2A, complete genome.|2006-05-02|GenBank	MA0306	1472198
306|Methanosarcina acetivorans|0|512|CDS|MA0307|GI:20089205;GeneID:1472199|NC_003552|20088899|formylmethanofuran dehydrogenase, subunit C|NC_003552|366218-367084||http://www.ncbi.nlm.nih.gov/entrez/query.fcgi?db=gene&cmd=search&term=MA0307|Methanosarcina acetivorans C2A, complete genome.|2006-05-02|GenBank	MA0307	1472199
307|Methanosarcina acetivorans|0|512|CDS|MA0308|GI:20089206;GeneID:1472200|NC_003552|20088899|formylmethanofuran dehydrogenase, subunit D|NC_003552|367095-367484||http://www.ncbi.nlm.nih.gov/entrez/query.fcgi?db=gene&cmd=search&term=MA0308|Methanosarcina acetivorans C2A, complete genome.|2006-05-02|GenBank	MA0308	1472200
308|Methanosarcina acetivorans|0|512|CDS|MA0309|GI:20089207;GeneID:1472201|NC_003552|20088899|formylmethanofuran dehydrogenase, subunit B|NC_003552|367487-368788||http://www.ncbi.nlm.nih.gov/entrez/query.fcgi?db=gene&cmd=search&term=MA0309|Methanosarcina acetivorans C2A, complete genome.|2006-05-02|GenBank	MA0309	1472201
309|Methanosarcina acetivorans|0|512|CDS|MA0310|GI:20089208;GeneID:1472202|NC_003552|20088899|hypothetical protein|NC_003552|369238-370296||http://www.ncbi.nlm.nih.gov/entrez/query.fcgi?db=gene&cmd=search&term=MA0310|Methanosarcina acetivorans C2A, complete genome.|2006-05-02|GenBank	MA0310	1472202
310|Methanosarcina acetivorans|0|512|CDS|MA0311|GI:20089209;GeneID:1472203|NC_003552|20088899|outer membrane protein|NC_003552|370756-371526||http://www.ncbi.nlm.nih.gov/entrez/query.fcgi?db=gene&cmd=search&term=MA0311|Methanosarcina acetivorans C2A, complete genome.|2006-05-02|GenBank	MA0311	1472203
311|Methanosarcina acetivorans|0|512|CDS|MA0312|GI:20089210;GeneID:1472204|NC_003552|20088899|hypothetical protein|NC_003552|372054-372524||http://www.ncbi.nlm.nih.gov/entrez/query.fcgi?db=gene&cmd=search&term=MA0312|Methanosarcina acetivorans C2A, complete genome.|2006-05-02|GenBank	MA0312	1472204
312|Methanosarcina acetivorans|0|512|CDS|MA0313|GI:20089211;GeneID:1472205|NC_003552|20088899|hypothetical protein|NC_003552|372564-373571||http://www.ncbi.nlm.nih.gov/entrez/query.fcgi?db=gene&cmd=search&term=MA0313|Methanosarcina acetivorans C2A, complete genome.|2006-05-02|GenBank	MA0313	1472205
313|Methanosarcina acetivorans|0|512|CDS|MA0314|GI:20089212;GeneID:1472206|NC_003552|20088899|hypothetical protein|NC_003552|373760-374584||http://www.ncbi.nlm.nih.gov/entrez/query.fcgi?db=gene&cmd=search&term=MA0314|Methanosarcina acetivorans C2A, complete genome.|2006-05-02|GenBank	MA0314	1472206
314|Methanosarcina acetivorans|0|512|CDS|MA0315|GI:20089213;GeneID:1472207|NC_003552|20088899|hypothetical protein|NC_003552|375115-376125||http://www.ncbi.nlm.nih.gov/entrez/query.fcgi?db=gene&cmd=search&term=MA0315|Methanosarcina acetivorans C2A, complete genome.|2006-05-02|GenBank	MA0315	1472207
315|Methanosarcina acetivorans|0|512|CDS|MA0316|GI:20089214;GeneID:1472208|NC_003552|20088899|phosphoribosylglycinamide formyltransferase|NC_003552|376216-376830||http://www.ncbi.nlm.nih.gov/entrez/query.fcgi?db=gene&cmd=search&term=MA0316|Methanosarcina acetivorans C2A, complete genome.|2006-05-02|GenBank	MA0316	1472208
316|Methanosarcina acetivorans|0|512|CDS|MA0317|GI:20089215;GeneID:1472209|NC_003552|20088899|hypothetical protein|NC_003552|377084-377539||http://www.ncbi.nlm.nih.gov/entrez/query.fcgi?db=gene&cmd=search&term=MA0317|Methanosarcina acetivorans C2A, complete genome.|2006-05-02|GenBank	MA0317	1472209
317|Methanosarcina acetivorans|0|512|CDS|MA0318|GI:20089216;GeneID:1472210|NC_003552|20088899|hypothetical protein|NC_003552|377576-377980||http://www.ncbi.nlm.nih.gov/entrez/query.fcgi?db=gene&cmd=search&term=MA0318|Methanosarcina acetivorans C2A, complete genome.|2006-05-02|GenBank	MA0318	1472210
318|Methanosarcina acetivorans|0|512|CDS|MA0319|GI:20089217;GeneID:1472211|NC_003552|20088899|hypothetical protein|NC_003552|378274-378498||http://www.ncbi.nlm.nih.gov/entrez/query.fcgi?db=gene&cmd=search&term=MA0319|Methanosarcina acetivorans C2A, complete genome.|2006-05-02|GenBank	MA0319	1472211
319|Methanosarcina acetivorans|0|512|CDS|MA0320|GI:20089218;GeneID:1472212|NC_003552|20088899|acetyltransferase (GNAT) family protein|NC_003552|378649-379041||http://www.ncbi.nlm.nih.gov/entrez/query.fcgi?db=gene&cmd=search&term=MA0320|Methanosarcina acetivorans C2A, complete genome.|2006-05-02|GenBank	MA0320	1472212
320|Methanosarcina acetivorans|0|512|CDS|MA0321|GI:20089219;GeneID:1472213|NC_003552|20088899|hypothetical protein|NC_003552|379094-380020||http://www.ncbi.nlm.nih.gov/entrez/query.fcgi?db=gene&cmd=search&term=MA0321|Methanosarcina acetivorans C2A, complete genome.|2006-05-02|GenBank	MA0321	1472213
321|Methanosarcina acetivorans|0|512|CDS|MA0322|GI:20089220;GeneID:1472214|NC_003552|20088899|nicotinate-nucleotide pyrophosphorylase (carboxylating)|NC_003552|380046-380852||http://www.ncbi.nlm.nih.gov/entrez/query.fcgi?db=gene&cmd=search&term=MA0322|Methanosarcina acetivorans C2A, complete genome.|2006-05-02|GenBank	MA0322	1472214
322|Methanosarcina acetivorans|0|512|CDS|MA0323|GI:20089221;GeneID:1472215|NC_003552|20088899|molybdenum ABC transporter, ATP-binding protein|NC_003552|380961-382022||http://www.ncbi.nlm.nih.gov/entrez/query.fcgi?db=gene&cmd=search&term=MA0323|Methanosarcina acetivorans C2A, complete genome.|2006-05-02|GenBank	MA0323	1472215
323|Methanosarcina acetivorans|0|512|CDS|MA0324|GI:20089222;GeneID:1472216|NC_003552|20088899|molybdenum ABC transporter, permease protein|NC_003552|382019-382879||http://www.ncbi.nlm.nih.gov/entrez/query.fcgi?db=gene&cmd=search&term=MA0324|Methanosarcina acetivorans C2A, complete genome.|2006-05-02|GenBank	MA0324	1472216
324|Methanosarcina acetivorans|0|512|CDS|MA0325|GI:20089223;GeneID:1472217|NC_003552|20088899|molybdenum ABC transporter, solute-binding protein|NC_003552|382867-383682||http://www.ncbi.nlm.nih.gov/entrez/query.fcgi?db=gene&cmd=search&term=MA0325|Methanosarcina acetivorans C2A, complete genome.|2006-05-02|GenBank	MA0325	1472217
325|Methanosarcina acetivorans|0|512|CDS|MA0326|GI:20089224;GeneID:1472218|NC_003552|20088899|quinone reductase|NC_003552|383857-384498||http://www.ncbi.nlm.nih.gov/entrez/query.fcgi?db=gene&cmd=search&term=MA0326|Methanosarcina acetivorans C2A, complete genome.|2006-05-02|GenBank	MA0326	1472218
326|Methanosarcina acetivorans|0|512|CDS|MA0327|GI:20089225;GeneID:1472219|NC_003552|20088899|iron-sulfur flavoprotein|NC_003552|384571-385146||http://www.ncbi.nlm.nih.gov/entrez/query.fcgi?db=gene&cmd=search&term=MA0327|Methanosarcina acetivorans C2A, complete genome.|2006-05-02|GenBank	MA0327	1472219
327|Methanosarcina acetivorans|0|512|CDS|MA0328|GI:20089226;GeneID:1472220|NC_003552|20088899|flavoredoxin|NC_003552|385182-385754||http://www.ncbi.nlm.nih.gov/entrez/query.fcgi?db=gene&cmd=search&term=MA0328|Methanosarcina acetivorans C2A, complete genome.|2006-05-02|GenBank	MA0328	1472220
328|Methanosarcina acetivorans|0|512|CDS|MA0329|GI:20089227;GeneID:1472221|NC_003552|20088899|hypothetical protein|NC_003552|385916-386200||http://www.ncbi.nlm.nih.gov/entrez/query.fcgi?db=gene&cmd=search&term=MA0329|Methanosarcina acetivorans C2A, complete genome.|2006-05-02|GenBank	MA0329	1472221
329|Methanosarcina acetivorans|0|512|CDS|MA0330|GI:20089228;GeneID:1472222|NC_003552|20088899|NADPH nitroreductase (oxygen-insensitive)|NC_003552|386302-386841||http://www.ncbi.nlm.nih.gov/entrez/query.fcgi?db=gene&cmd=search&term=MA0330|Methanosarcina acetivorans C2A, complete genome.|2006-05-02|GenBank	MA0330	1472222
330|Methanosarcina acetivorans|0|512|CDS|MA0331|GI:20089229;GeneID:1472223|NC_003552|20088899|hypothetical protein|NC_003552|386898-387662||http://www.ncbi.nlm.nih.gov/entrez/query.fcgi?db=gene&cmd=search&term=MA0331|Methanosarcina acetivorans C2A, complete genome.|2006-05-02|GenBank	MA0331	1472223
331|Methanosarcina acetivorans|0|512|CDS|MA0332|GI:20089230;GeneID:1472224|NC_003552|20088899|iron-sulfur flavoprotein|NC_003552|387918-388475||http://www.ncbi.nlm.nih.gov/entrez/query.fcgi?db=gene&cmd=search&term=MA0332|Methanosarcina acetivorans C2A, complete genome.|2006-05-02|GenBank	MA0332	1472224
332|Methanosarcina acetivorans|0|512|CDS|MA0333|GI:20089231;GeneID:1472225|NC_003552|20088899|hypothetical protein|NC_003552|388736-389119||http://www.ncbi.nlm.nih.gov/entrez/query.fcgi?db=gene&cmd=search&term=MA0333|Methanosarcina acetivorans C2A, complete genome.|2006-05-02|GenBank	MA0333	1472225
333|Methanosarcina acetivorans|0|512|CDS|MA0334|GI:20089232;GeneID:1472226|NC_003552|20088899|uncharacterized membrane protein|NC_003552|389165-390565||http://www.ncbi.nlm.nih.gov/entrez/query.fcgi?db=gene&cmd=search&term=MA0334|Methanosarcina acetivorans C2A, complete genome.|2006-05-02|GenBank	MA0334	1472226
334|Methanosarcina acetivorans|0|512|CDS|MA0335|GI:20089233;GeneID:1472227|NC_003552|20088899|DNA helicase RepD|NC_003552|391031-393439||http://www.ncbi.nlm.nih.gov/entrez/query.fcgi?db=gene&cmd=search&term=MA0335|Methanosarcina acetivorans C2A, complete genome.|2006-05-02|GenBank	MA0335	1472227
335|Methanosarcina acetivorans|0|512|CDS|MA0336|GI:20089234;GeneID:1472228|NC_003552|20088899|cell surface protein|NC_003552|393609-396260||http://www.ncbi.nlm.nih.gov/entrez/query.fcgi?db=gene&cmd=search&term=MA0336|Methanosarcina acetivorans C2A, complete genome.|2006-05-02|GenBank	MA0336	1472228
336|Methanosarcina acetivorans|0|512|CDS|MA0337|GI:20089235;GeneID:1472229|NC_003552|20088899|hypothetical protein|NC_003552|397092-397532||http://www.ncbi.nlm.nih.gov/entrez/query.fcgi?db=gene&cmd=search&term=MA0337|Methanosarcina acetivorans C2A, complete genome.|2006-05-02|GenBank	MA0337	1472229
337|Methanosarcina acetivorans|0|512|CDS|MA0338|GI:20089236;GeneID:1472230|NC_003552|20088899|hypothetical protein|NC_003552|397626-398663||http://www.ncbi.nlm.nih.gov/entrez/query.fcgi?db=gene&cmd=search&term=MA0338|Methanosarcina acetivorans C2A, complete genome.|2006-05-02|GenBank	MA0338	1472230
338|Methanosarcina acetivorans|0|512|CDS|MA0339|GI:20089237;GeneID:1472231|NC_003552|20088899|hypothetical protein|NC_003552|398680-399663||http://www.ncbi.nlm.nih.gov/entrez/query.fcgi?db=gene&cmd=search&term=MA0339|Methanosarcina acetivorans C2A, complete genome.|2006-05-02|GenBank	MA0339	1472231
339|Methanosarcina acetivorans|0|512|CDS|MA0340|GI:20089238;GeneID:1472232|NC_003552|20088899|Nop56-like protein|NC_003552|399660-400670||http://www.ncbi.nlm.nih.gov/entrez/query.fcgi?db=gene&cmd=search&term=MA0340|Methanosarcina acetivorans C2A, complete genome.|2006-05-02|GenBank	MA0340	1472232
340|Methanosarcina acetivorans|0|512|CDS|MA0341|GI:20089239;GeneID:1472233|NC_003552|20088899|fibrillarin|NC_003552|400671-401354|Involved in pre-rRNA processing|http://www.ncbi.nlm.nih.gov/entrez/query.fcgi?db=gene&cmd=search&term=MA0341|Methanosarcina acetivorans C2A, complete genome.|2006-05-02|GenBank	MA0341	1472233
341|Methanosarcina acetivorans|0|512|CDS|MA0342|GI:20089240;GeneID:1472234|NC_003552|20088899|transcriptional regulator, ArsR family|NC_003552|401436-401951||http://www.ncbi.nlm.nih.gov/entrez/query.fcgi?db=gene&cmd=search&term=MA0342|Methanosarcina acetivorans C2A, complete genome.|2006-05-02|GenBank	MA0342	1472234
342|Methanosarcina acetivorans|0|512|CDS|MA0343|GI:20089241;GeneID:1472235|NC_003552|20088899|hypothetical protein|NC_003552|402530-403219||http://www.ncbi.nlm.nih.gov/entrez/query.fcgi?db=gene&cmd=search&term=MA0343|Methanosarcina acetivorans C2A, complete genome.|2006-05-02|GenBank	MA0343	1472235
343|Methanosarcina acetivorans|0|512|CDS|MA0344|GI:20089242;GeneID:1472236|NC_003552|20088899|MotA/TolQ/ExbB proton channel family protein|NC_003552|403216-403845||http://www.ncbi.nlm.nih.gov/entrez/query.fcgi?db=gene&cmd=search&term=MA0344|Methanosarcina acetivorans C2A, complete genome.|2006-05-02|GenBank	MA0344	1472236
344|Methanosarcina acetivorans|0|512|CDS|MA0345|GI:20089243;GeneID:1472237|NC_003552|20088899|hypothetical protein|NC_003552|403871-404266||http://www.ncbi.nlm.nih.gov/entrez/query.fcgi?db=gene&cmd=search&term=MA0345|Methanosarcina acetivorans C2A, complete genome.|2006-05-02|GenBank	MA0345	1472237
345|Methanosarcina acetivorans|0|512|CDS|MA0346|GI:20089244;GeneID:1472238|NC_003552|20088899|protoporphyrin IX magnesium chelatase|NC_003552|404536-409737||http://www.ncbi.nlm.nih.gov/entrez/query.fcgi?db=gene&cmd=search&term=MA0346|Methanosarcina acetivorans C2A, complete genome.|2006-05-02|GenBank	MA0346	1472238
346|Methanosarcina acetivorans|0|512|CDS|MA0347|GI:20089245;GeneID:1472239|NC_003552|20088899|hypothetical protein|NC_003552|409903-410334||http://www.ncbi.nlm.nih.gov/entrez/query.fcgi?db=gene&cmd=search&term=MA0347|Methanosarcina acetivorans C2A, complete genome.|2006-05-02|GenBank	MA0347	1472239
347|Methanosarcina acetivorans|0|512|CDS|MA0348|GI:20089246;GeneID:1472240|NC_003552|20088899|protoporphyrin IX magnesium chelatase|NC_003552|410767-416304||http://www.ncbi.nlm.nih.gov/entrez/query.fcgi?db=gene&cmd=search&term=MA0348|Methanosarcina acetivorans C2A, complete genome.|2006-05-02|GenBank	MA0348	1472240
348|Methanosarcina acetivorans|0|512|CDS|MA0349|GI:20089247;GeneID:1472241|NC_003552|20088899|hypothetical protein|NC_003552|416773-417147||http://www.ncbi.nlm.nih.gov/entrez/query.fcgi?db=gene&cmd=search&term=MA0349|Methanosarcina acetivorans C2A, complete genome.|2006-05-02|GenBank	MA0349	1472241
349|Methanosarcina acetivorans|0|512|CDS|MA0350|GI:20089248;GeneID:1472242|NC_003552|20088899|hypothetical protein|NC_003552|417688-418596||http://www.ncbi.nlm.nih.gov/entrez/query.fcgi?db=gene&cmd=search&term=MA0350|Methanosarcina acetivorans C2A, complete genome.|2006-05-02|GenBank	MA0350	1472242
350|Methanosarcina acetivorans|0|512|CDS|MA0351|GI:20089249;GeneID:1472243|NC_003552|20088899|integrase|NC_003552|418633-419610||http://www.ncbi.nlm.nih.gov/entrez/query.fcgi?db=gene&cmd=search&term=MA0351|Methanosarcina acetivorans C2A, complete genome.|2006-05-02|GenBank	MA0351	1472243
351|Methanosarcina acetivorans|0|512|CDS|MA0352|GI:20089250;GeneID:1472244|NC_003552|20088899|hypothetical protein|NC_003552|419579-421159||http://www.ncbi.nlm.nih.gov/entrez/query.fcgi?db=gene&cmd=search&term=MA0352|Methanosarcina acetivorans C2A, complete genome.|2006-05-02|GenBank	MA0352	1472244
352|Methanosarcina acetivorans|0|512|CDS|MA0353|GI:20089251;GeneID:1472245|NC_003552|20088899|hypothetical protein|NC_003552|421754-422053||http://www.ncbi.nlm.nih.gov/entrez/query.fcgi?db=gene&cmd=search&term=MA0353|Methanosarcina acetivorans C2A, complete genome.|2006-05-02|GenBank	MA0353	1472245
353|Methanosarcina acetivorans|0|512|CDS|MA0354|GI:20089252;GeneID:1472246|NC_003552|20088899|transcriptional regulator, TetR family|NC_003552|422044-422331||http://www.ncbi.nlm.nih.gov/entrez/query.fcgi?db=gene&cmd=search&term=MA0354|Methanosarcina acetivorans C2A, complete genome.|2006-05-02|GenBank	MA0354	1472246
354|Methanosarcina acetivorans|0|512|CDS|MA0355|GI:20089253;GeneID:1472247|NC_003552|20088899|hypothetical protein|NC_003552|422522-422767||http://www.ncbi.nlm.nih.gov/entrez/query.fcgi?db=gene&cmd=search&term=MA0355|Methanosarcina acetivorans C2A, complete genome.|2006-05-02|GenBank	MA0355	1472247
355|Methanosarcina acetivorans|0|512|CDS|MA0356|GI:20089254;GeneID:1472248|NC_003552|20088899|hypothetical protein|NC_003552|422982-423695||http://www.ncbi.nlm.nih.gov/entrez/query.fcgi?db=gene&cmd=search&term=MA0356|Methanosarcina acetivorans C2A, complete genome.|2006-05-02|GenBank	MA0356	1472248
356|Methanosarcina acetivorans|0|512|CDS|MA0357|GI:20089255;GeneID:1472249|NC_003552|20088899|hypothetical protein|NC_003552|423880-424089||http://www.ncbi.nlm.nih.gov/entrez/query.fcgi?db=gene&cmd=search&term=MA0357|Methanosarcina acetivorans C2A, complete genome.|2006-05-02|GenBank	MA0357	1472249
357|Methanosarcina acetivorans|0|512|CDS|MA0359|GI:20089256;GeneID:1472251|NC_003552|20088899|hypothetical protein|NC_003552|425043-425420||http://www.ncbi.nlm.nih.gov/entrez/query.fcgi?db=gene&cmd=search&term=MA0359|Methanosarcina acetivorans C2A, complete genome.|2006-05-02|GenBank	MA0359	1472251
358|Methanosarcina acetivorans|0|512|CDS|MA0360|GI:20089257;GeneID:1472252|NC_003552|20088899|outer membrane protein expression inhibitor|NC_003552|426809-427930||http://www.ncbi.nlm.nih.gov/entrez/query.fcgi?db=gene&cmd=search&term=MA0360|Methanosarcina acetivorans C2A, complete genome.|2006-05-02|GenBank	MA0360	1472252
359|Methanosarcina acetivorans|0|512|CDS|MA0361|GI:20089258;GeneID:1472253|NC_003552|20088899|flavodoxin|NC_003552|428185-428664|An electron-transfer protein; flavodoxin binds one FMN molecule, which serves as a redox-active prosthetic group|http://www.ncbi.nlm.nih.gov/entrez/query.fcgi?db=gene&cmd=search&term=MA0361|Methanosarcina acetivorans C2A, complete genome.|2006-05-02|GenBank	MA0361	1472253
360|Methanosarcina acetivorans|0|512|CDS|MA0362|GI:20089259;GeneID:1472254|NC_003552|20088899|hypothetical protein|NC_003552|428833-430101||http://www.ncbi.nlm.nih.gov/entrez/query.fcgi?db=gene&cmd=search&term=MA0362|Methanosarcina acetivorans C2A, complete genome.|2006-05-02|GenBank	MA0362	1472254
361|Methanosarcina acetivorans|0|512|CDS|MA0363|GI:20089260;GeneID:1472255|NC_003552|20088899|flavodoxin|NC_003552|430382-430861|An electron-transfer protein; flavodoxin binds one FMN molecule, which serves as a redox-active prosthetic group|http://www.ncbi.nlm.nih.gov/entrez/query.fcgi?db=gene&cmd=search&term=MA0363|Methanosarcina acetivorans C2A, complete genome.|2006-05-02|GenBank	MA0363	1472255
362|Methanosarcina acetivorans|0|512|CDS|MA0364|GI:20089261;GeneID:1472256|NC_003552|20088899|transcriptional regulator, TetR family|NC_003552|430918-431496||http://www.ncbi.nlm.nih.gov/entrez/query.fcgi?db=gene&cmd=search&term=MA0364|Methanosarcina acetivorans C2A, complete genome.|2006-05-02|GenBank	MA0364	1472256
363|Methanosarcina acetivorans|0|512|CDS|MA0365|GI:20089262;GeneID:1472257|NC_003552|20088899|outer membrane protein expression inhibitor|NC_003552|431771-432955||http://www.ncbi.nlm.nih.gov/entrez/query.fcgi?db=gene&cmd=search&term=MA0365|Methanosarcina acetivorans C2A, complete genome.|2006-05-02|GenBank	MA0365	1472257
364|Methanosarcina acetivorans|0|512|CDS|MA0366|GI:20089263;GeneID:1472258|NC_003552|20088899|hypothetical protein|NC_003552|432966-433868||http://www.ncbi.nlm.nih.gov/entrez/query.fcgi?db=gene&cmd=search&term=MA0366|Methanosarcina acetivorans C2A, complete genome.|2006-05-02|GenBank	MA0366	1472258
365|Methanosarcina acetivorans|0|512|CDS|MA0367|GI:20089264;GeneID:1472259|NC_003552|20088899|hypothetical protein|NC_003552|433861-434928||http://www.ncbi.nlm.nih.gov/entrez/query.fcgi?db=gene&cmd=search&term=MA0367|Methanosarcina acetivorans C2A, complete genome.|2006-05-02|GenBank	MA0367	1472259
366|Methanosarcina acetivorans|0|512|CDS|MA0368|GI:20089265;GeneID:1472260|NC_003552|20088899|transcriptional regulator, TetR family|NC_003552|435159-435737||http://www.ncbi.nlm.nih.gov/entrez/query.fcgi?db=gene&cmd=search&term=MA0368|Methanosarcina acetivorans C2A, complete genome.|2006-05-02|GenBank	MA0368	1472260
367|Methanosarcina acetivorans|0|512|CDS|MA0369|GI:20089266;GeneID:1472261|NC_003552|20088899|hypothetical protein|NC_003552|435971-436561||http://www.ncbi.nlm.nih.gov/entrez/query.fcgi?db=gene&cmd=search&term=MA0369|Methanosarcina acetivorans C2A, complete genome.|2006-05-02|GenBank	MA0369	1472261
368|Methanosarcina acetivorans|0|512|CDS|MA0370|GI:20089267;GeneID:1472262|NC_003552|20088899|hypothetical protein|NC_003552|436699-438486||http://www.ncbi.nlm.nih.gov/entrez/query.fcgi?db=gene&cmd=search&term=MA0370|Methanosarcina acetivorans C2A, complete genome.|2006-05-02|GenBank	MA0370	1472262
369|Methanosarcina acetivorans|0|512|CDS|MA0371|GI:20089268;GeneID:1472263|NC_003552|20088899|hypothetical protein|NC_003552|438538-438774||http://www.ncbi.nlm.nih.gov/entrez/query.fcgi?db=gene&cmd=search&term=MA0371|Methanosarcina acetivorans C2A, complete genome.|2006-05-02|GenBank	MA0371	1472263
370|Methanosarcina acetivorans|0|512|CDS|MA0372|GI:20089269;GeneID:1472264|NC_003552|20088899|uridylate kinase|NC_003552|438790-439491|catalyzes the formation of UDP from UMP|http://www.ncbi.nlm.nih.gov/entrez/query.fcgi?db=gene&cmd=search&term=MA0372|Methanosarcina acetivorans C2A, complete genome.|2006-05-02|GenBank	MA0372	1472264
371|Methanosarcina acetivorans|0|512|CDS|MA0373|GI:20089270;GeneID:1472265|NC_003552|20088899|hypothetical protein|NC_003552|439678-440862||http://www.ncbi.nlm.nih.gov/entrez/query.fcgi?db=gene&cmd=search&term=MA0373|Methanosarcina acetivorans C2A, complete genome.|2006-05-02|GenBank	MA0373	1472265
372|Methanosarcina acetivorans|0|512|CDS|MA0374|GI:20089271;GeneID:1472266|NC_003552|20088899|hypothetical protein|NC_003552|440932-442047||http://www.ncbi.nlm.nih.gov/entrez/query.fcgi?db=gene&cmd=search&term=MA0374|Methanosarcina acetivorans C2A, complete genome.|2006-05-02|GenBank	MA0374	1472266
373|Methanosarcina acetivorans|0|512|CDS|MA0375|GI:20089272;GeneID:1472267|NC_003552|20088899|hypothetical protein|NC_003552|442147-442428||http://www.ncbi.nlm.nih.gov/entrez/query.fcgi?db=gene&cmd=search&term=MA0375|Methanosarcina acetivorans C2A, complete genome.|2006-05-02|GenBank	MA0375	1472267
374|Methanosarcina acetivorans|0|512|CDS|MA0376|GI:20089273;GeneID:1472268|NC_003552|20088899|hypothetical protein|NC_003552|442416-442679||http://www.ncbi.nlm.nih.gov/entrez/query.fcgi?db=gene&cmd=search&term=MA0376|Methanosarcina acetivorans C2A, complete genome.|2006-05-02|GenBank	MA0376	1472268
375|Methanosarcina acetivorans|0|512|CDS|MA0377|GI:20089274;GeneID:1472269|NC_003552|20088899|ABC transporter, ATP-binding protein|NC_003552|442932-443597||http://www.ncbi.nlm.nih.gov/entrez/query.fcgi?db=gene&cmd=search&term=MA0377|Methanosarcina acetivorans C2A, complete genome.|2006-05-02|GenBank	MA0377	1472269
376|Methanosarcina acetivorans|0|512|CDS|MA0378|GI:20089275;GeneID:1472270|NC_003552|20088899|acetyltransferase (GNAT) family protein|NC_003552|443685-444149||http://www.ncbi.nlm.nih.gov/entrez/query.fcgi?db=gene&cmd=search&term=MA0378|Methanosarcina acetivorans C2A, complete genome.|2006-05-02|GenBank	MA0378	1472270
377|Methanosarcina acetivorans|0|512|CDS|MA0379|GI:20089276;GeneID:1472271|NC_003552|20088899|translation initiation factor IF-2B subunit delta|NC_003552|444213-445136|eIF-2BB; catalyzes the binding of GTP to IF2|http://www.ncbi.nlm.nih.gov/entrez/query.fcgi?db=gene&cmd=search&term=MA0379|Methanosarcina acetivorans C2A, complete genome.|2006-05-02|GenBank	MA0379	1472271
378|Methanosarcina acetivorans|0|512|CDS|MA0380|GI:20089277;GeneID:1472272|NC_003552|20088899|hypothetical protein|NC_003552|445215-446003||http://www.ncbi.nlm.nih.gov/entrez/query.fcgi?db=gene&cmd=search&term=MA0380|Methanosarcina acetivorans C2A, complete genome.|2006-05-02|GenBank	MA0380	1472272
379|Methanosarcina acetivorans|0|512|CDS|MA0381|GI:20089278;GeneID:1472273|NC_003552|20088899|formylmethanofuran dehydrogenase, subunit E|NC_003552|447362-447997||http://www.ncbi.nlm.nih.gov/entrez/query.fcgi?db=gene&cmd=search&term=MA0381|Methanosarcina acetivorans C2A, complete genome.|2006-05-02|GenBank	MA0381	1472273
380|Methanosarcina acetivorans|0|512|CDS|MA0382|GI:20089279;GeneID:1472274|NC_003552|20088899|hypothetical protein|NC_003552|447978-448427||http://www.ncbi.nlm.nih.gov/entrez/query.fcgi?db=gene&cmd=search&term=MA0382|Methanosarcina acetivorans C2A, complete genome.|2006-05-02|GenBank	MA0382	1472274
381|Methanosarcina acetivorans|0|512|CDS|MA0383|GI:20089280;GeneID:1472275|NC_003552|20088899|protoporphyrin IX magnesium chelatase|NC_003552|448684-453309||http://www.ncbi.nlm.nih.gov/entrez/query.fcgi?db=gene&cmd=search&term=MA0383|Methanosarcina acetivorans C2A, complete genome.|2006-05-02|GenBank	MA0383	1472275
382|Methanosarcina acetivorans|0|512|CDS|MA0384|GI:20089281;GeneID:1472276|NC_003552|20088899|cobaltochelatase|NC_003552|453449-457996||http://www.ncbi.nlm.nih.gov/entrez/query.fcgi?db=gene&cmd=search&term=MA0384|Methanosarcina acetivorans C2A, complete genome.|2006-05-02|GenBank	MA0384	1472276
383|Methanosarcina acetivorans|0|512|CDS|MA0385|GI:20089282;GeneID:1472277|NC_003552|20088899|cobaltochelatase|NC_003552|458726-464494||http://www.ncbi.nlm.nih.gov/entrez/query.fcgi?db=gene&cmd=search&term=MA0385|Methanosarcina acetivorans C2A, complete genome.|2006-05-02|GenBank	MA0385	1472277
384|Methanosarcina acetivorans|0|512|CDS|MA0386|GI:20089283;GeneID:1472278|NC_003552|20088899|protoporphyrin IX magnesium chelatase|NC_003552|465002-469360||http://www.ncbi.nlm.nih.gov/entrez/query.fcgi?db=gene&cmd=search&term=MA0386|Methanosarcina acetivorans C2A, complete genome.|2006-05-02|GenBank	MA0386	1472278
385|Methanosarcina acetivorans|0|512|CDS|MA0387|GI:20089284;GeneID:1472279|NC_003552|20088899|zinc transporter ZupT|NC_003552|469736-470503||http://www.ncbi.nlm.nih.gov/entrez/query.fcgi?db=gene&cmd=search&term=MA0387|Methanosarcina acetivorans C2A, complete genome.|2006-05-02|GenBank	MA0387	1472279
387|Methanosarcina acetivorans|0|512|CDS|MA0389|GI:20089286;GeneID:1472281|NC_003552|20088899|hypothetical protein|NC_003552|472290-472499||http://www.ncbi.nlm.nih.gov/entrez/query.fcgi?db=gene&cmd=search&term=MA0389|Methanosarcina acetivorans C2A, complete genome.|2006-05-02|GenBank	MA0389	1472281
388|Methanosarcina acetivorans|0|512|CDS|MA0390|GI:20089287;GeneID:1472282|NC_003552|20088899|hypothetical protein|NC_003552|474212-474688||http://www.ncbi.nlm.nih.gov/entrez/query.fcgi?db=gene&cmd=search&term=MA0390|Methanosarcina acetivorans C2A, complete genome.|2006-05-02|GenBank	MA0390	1472282
389|Methanosarcina acetivorans|0|512|CDS|MA0391|GI:20089288;GeneID:1472283|NC_003552|20088899|hypothetical protein|NC_003552|474855-475295||http://www.ncbi.nlm.nih.gov/entrez/query.fcgi?db=gene&cmd=search&term=MA0391|Methanosarcina acetivorans C2A, complete genome.|2006-05-02|GenBank	MA0391	1472283
390|Methanosarcina acetivorans|0|512|CDS|MA0392|GI:20089289;GeneID:1472284|NC_003552|20088899|hypothetical protein|NC_003552|475296-475538||http://www.ncbi.nlm.nih.gov/entrez/query.fcgi?db=gene&cmd=search&term=MA0392|Methanosarcina acetivorans C2A, complete genome.|2006-05-02|GenBank	MA0392	1472284
391|Methanosarcina acetivorans|0|512|CDS|MA0393|GI:20089290;GeneID:1472285|NC_003552|20088899|cobalt ABC transporter, permease protein|NC_003552|475733-476515||http://www.ncbi.nlm.nih.gov/entrez/query.fcgi?db=gene&cmd=search&term=MA0393|Methanosarcina acetivorans C2A, complete genome.|2006-05-02|GenBank	MA0393	1472285
392|Methanosarcina acetivorans|0|512|CDS|MA0394|GI:20089291;GeneID:1472286|NC_003552|20088899|cobalt ABC transporter, ATP-binding protein|NC_003552|476540-477874||http://www.ncbi.nlm.nih.gov/entrez/query.fcgi?db=gene&cmd=search&term=MA0394|Methanosarcina acetivorans C2A, complete genome.|2006-05-02|GenBank	MA0394	1472286
393|Methanosarcina acetivorans|0|512|CDS|MA0396|GI:20089292;GeneID:1472288|NC_003552|20088899|hypothetical protein|NC_003552|478454-478798||http://www.ncbi.nlm.nih.gov/entrez/query.fcgi?db=gene&cmd=search&term=MA0396|Methanosarcina acetivorans C2A, complete genome.|2006-05-02|GenBank	MA0396	1472288
394|Methanosarcina acetivorans|0|512|CDS|MA0398|GI:20089293;GeneID:1472290|NC_003552|20088899|hypothetical protein|NC_003552|481091-481441||http://www.ncbi.nlm.nih.gov/entrez/query.fcgi?db=gene&cmd=search&term=MA0398|Methanosarcina acetivorans C2A, complete genome.|2006-05-02|GenBank	MA0398	1472290
396|Methanosarcina acetivorans|0|512|CDS|MA0400|GI:20089295;GeneID:1472292|NC_003552|20088899|hypothetical protein|NC_003552|482997-483875||http://www.ncbi.nlm.nih.gov/entrez/query.fcgi?db=gene&cmd=search&term=MA0400|Methanosarcina acetivorans C2A, complete genome.|2006-05-02|GenBank	MA0400	1472292
397|Methanosarcina acetivorans|0|512|CDS|MA0401|GI:20089296;GeneID:1472293|NC_003552|20088899|hypothetical protein|NC_003552|484225-484446||http://www.ncbi.nlm.nih.gov/entrez/query.fcgi?db=gene&cmd=search&term=MA0401|Methanosarcina acetivorans C2A, complete genome.|2006-05-02|GenBank	MA0401	1472293
398|Methanosarcina acetivorans|0|512|CDS|MA0402|GI:20089297;GeneID:1472294|NC_003552|20088899|hypothetical protein|NC_003552|484776-485201||http://www.ncbi.nlm.nih.gov/entrez/query.fcgi?db=gene&cmd=search&term=MA0402|Methanosarcina acetivorans C2A, complete genome.|2006-05-02|GenBank	MA0402	1472294
399|Methanosarcina acetivorans|0|512|CDS|MA0403|GI:20089298;GeneID:1472295|NC_003552|20088899|zinc-binding alcohol dehydrogenase|NC_003552|485208-486335||http://www.ncbi.nlm.nih.gov/entrez/query.fcgi?db=gene&cmd=search&term=MA0403|Methanosarcina acetivorans C2A, complete genome.|2006-05-02|GenBank	MA0403	1472295
400|Methanosarcina acetivorans|0|512|CDS|MA0404|GI:20089299;GeneID:1472296|NC_003552|20088899|hypothetical protein|NC_003552|486506-487600||http://www.ncbi.nlm.nih.gov/entrez/query.fcgi?db=gene&cmd=search&term=MA0404|Methanosarcina acetivorans C2A, complete genome.|2006-05-02|GenBank	MA0404	1472296
401|Methanosarcina acetivorans|0|512|CDS|MA0406|GI:20089300;GeneID:1472298|NC_003552|20088899|iron-sulfur flavoprotein|NC_003552|488862-489485||http://www.ncbi.nlm.nih.gov/entrez/query.fcgi?db=gene&cmd=search&term=MA0406|Methanosarcina acetivorans C2A, complete genome.|2006-05-02|GenBank	MA0406	1472298
402|Methanosarcina acetivorans|0|512|CDS|MA0407|GI:20089301;GeneID:1472299|NC_003552|20088899|hypothetical protein|NC_003552|489540-490079||http://www.ncbi.nlm.nih.gov/entrez/query.fcgi?db=gene&cmd=search&term=MA0407|Methanosarcina acetivorans C2A, complete genome.|2006-05-02|GenBank	MA0407	1472299
403|Methanosarcina acetivorans|0|512|CDS|MA0409|GI:20089302;GeneID:1472301|NC_003552|20088899|4-carboxymuconolactone decarboxylase|NC_003552|491290-492042||http://www.ncbi.nlm.nih.gov/entrez/query.fcgi?db=gene&cmd=search&term=MA0409|Methanosarcina acetivorans C2A, complete genome.|2006-05-02|GenBank	MA0409	1472301
404|Methanosarcina acetivorans|0|512|CDS|MA0410|GI:20089303;GeneID:1472302|NC_003552|20088899|nodulation protein L|NC_003552|492073-492648||http://www.ncbi.nlm.nih.gov/entrez/query.fcgi?db=gene&cmd=search&term=MA0410|Methanosarcina acetivorans C2A, complete genome.|2006-05-02|GenBank	MA0410	1472302
405|Methanosarcina acetivorans|0|512|CDS|MA0411|GI:20089304;GeneID:1472303|NC_003552|20088899|hypothetical protein|NC_003552|492803-493246||http://www.ncbi.nlm.nih.gov/entrez/query.fcgi?db=gene&cmd=search&term=MA0411|Methanosarcina acetivorans C2A, complete genome.|2006-05-02|GenBank	MA0411	1472303
406|Methanosarcina acetivorans|0|512|CDS|MA0412|GI:20089305;GeneID:1472304|NC_003552|20088899|hypothetical protein|NC_003552|493212-493892||http://www.ncbi.nlm.nih.gov/entrez/query.fcgi?db=gene&cmd=search&term=MA0412|Methanosarcina acetivorans C2A, complete genome.|2006-05-02|GenBank	MA0412	1472304
407|Methanosarcina acetivorans|0|512|CDS|MA0413|GI:20089306;GeneID:1472305|NC_003552|20088899|hypothetical protein|NC_003552|493911-494819||http://www.ncbi.nlm.nih.gov/entrez/query.fcgi?db=gene&cmd=search&term=MA0413|Methanosarcina acetivorans C2A, complete genome.|2006-05-02|GenBank	MA0413	1472305
408|Methanosarcina acetivorans|0|512|CDS|MA0414|GI:20089307;GeneID:1472306|NC_003552|20088899|hypothetical protein|NC_003552|495076-495432||http://www.ncbi.nlm.nih.gov/entrez/query.fcgi?db=gene&cmd=search&term=MA0414|Methanosarcina acetivorans C2A, complete genome.|2006-05-02|GenBank	MA0414	1472306
409|Methanosarcina acetivorans|0|512|CDS|MA0415|GI:20089308;GeneID:1472307|NC_003552|20088899|2,5-dichloro-2,5-cyclohexadiene-1,4-diol dehydrogenase|NC_003552|496128-496898||http://www.ncbi.nlm.nih.gov/entrez/query.fcgi?db=gene&cmd=search&term=MA0415|Methanosarcina acetivorans C2A, complete genome.|2006-05-02|GenBank	MA0415	1472307
410|Methanosarcina acetivorans|0|512|CDS|MA0416|GI:20089309;GeneID:1472308|NC_003552|20088899|hypothetical protein|NC_003552|497069-497494||http://www.ncbi.nlm.nih.gov/entrez/query.fcgi?db=gene&cmd=search&term=MA0416|Methanosarcina acetivorans C2A, complete genome.|2006-05-02|GenBank	MA0416	1472308
411|Methanosarcina acetivorans|0|512|CDS|MA0417|GI:20089310;GeneID:1472309|NC_003552|20088899|formaldehyde dehydrogenase|NC_003552|497558-498742||http://www.ncbi.nlm.nih.gov/entrez/query.fcgi?db=gene&cmd=search&term=MA0417|Methanosarcina acetivorans C2A, complete genome.|2006-05-02|GenBank	MA0417	1472309
412|Methanosarcina acetivorans|0|512|CDS|MA0418|GI:20089311;GeneID:1472310|NC_003552|20088899|iron-sulfur flavoprotein|NC_003552|499078-499617||http://www.ncbi.nlm.nih.gov/entrez/query.fcgi?db=gene&cmd=search&term=MA0418|Methanosarcina acetivorans C2A, complete genome.|2006-05-02|GenBank	MA0418	1472310
413|Methanosarcina acetivorans|0|512|CDS|MA0419|GI:20089312;GeneID:1472311|NC_003552|20088899|membrane protein|NC_003552|499831-500814||http://www.ncbi.nlm.nih.gov/entrez/query.fcgi?db=gene&cmd=search&term=MA0419|Methanosarcina acetivorans C2A, complete genome.|2006-05-02|GenBank	MA0419	1472311
414|Methanosarcina acetivorans|0|512|CDS|MA0421|GI:20089313;GeneID:1472313|NC_003552|20088899|hypothetical protein|NC_003552|501351-501950||http://www.ncbi.nlm.nih.gov/entrez/query.fcgi?db=gene&cmd=search&term=MA0421|Methanosarcina acetivorans C2A, complete genome.|2006-05-02|GenBank	MA0421	1472313
415|Methanosarcina acetivorans|0|512|CDS|MA0422|GI:20089314;GeneID:1472314|NC_003552|20088899|aldo/keto reductase|NC_003552|502401-503603||http://www.ncbi.nlm.nih.gov/entrez/query.fcgi?db=gene&cmd=search&term=MA0422|Methanosarcina acetivorans C2A, complete genome.|2006-05-02|GenBank	MA0422	1472314
416|Methanosarcina acetivorans|0|512|CDS|MA0423|GI:20089315;GeneID:1472315|NC_003552|20088899|hypothetical protein|NC_003552|503887-504126||http://www.ncbi.nlm.nih.gov/entrez/query.fcgi?db=gene&cmd=search&term=MA0423|Methanosarcina acetivorans C2A, complete genome.|2006-05-02|GenBank	MA0423	1472315
417|Methanosarcina acetivorans|0|512|CDS|MA0424|GI:20089316;GeneID:1472316|NC_003552|20088899|hypothetical protein|NC_003552|504683-504946||http://www.ncbi.nlm.nih.gov/entrez/query.fcgi?db=gene&cmd=search&term=MA0424|Methanosarcina acetivorans C2A, complete genome.|2006-05-02|GenBank	MA0424	1472316
418|Methanosarcina acetivorans|0|512|CDS|MA0425|GI:20089317;GeneID:1472317|NC_003552|20088899|hypothetical protein|NC_003552|505493-505966|contains a domain similar to a RING finger protein|http://www.ncbi.nlm.nih.gov/entrez/query.fcgi?db=gene&cmd=search&term=MA0425|Methanosarcina acetivorans C2A, complete genome.|2006-05-02|GenBank	MA0425	1472317
419|Methanosarcina acetivorans|0|512|CDS|MA0426|GI:20089318;GeneID:1472318|NC_003552|20088899|hypothetical protein|NC_003552|506187-506408||http://www.ncbi.nlm.nih.gov/entrez/query.fcgi?db=gene&cmd=search&term=MA0426|Methanosarcina acetivorans C2A, complete genome.|2006-05-02|GenBank	MA0426	1472318
420|Methanosarcina acetivorans|0|512|CDS|MA0427|GI:20089319;GeneID:1472319|NC_003552|20088899|aldo/keto reductase|NC_003552|506764-507966||http://www.ncbi.nlm.nih.gov/entrez/query.fcgi?db=gene&cmd=search&term=MA0427|Methanosarcina acetivorans C2A, complete genome.|2006-05-02|GenBank	MA0427	1472319
421|Methanosarcina acetivorans|0|512|CDS|MA0428|GI:20089320;GeneID:1472320|NC_003552|20088899|AIR carboxylase|NC_003552|508310-509143||http://www.ncbi.nlm.nih.gov/entrez/query.fcgi?db=gene&cmd=search&term=MA0428|Methanosarcina acetivorans C2A, complete genome.|2006-05-02|GenBank	MA0428	1472320
422|Methanosarcina acetivorans|0|512|CDS|MA0429|GI:20089321;GeneID:1472321|NC_003552|20088899|hypothetical protein|NC_003552|509181-510371||http://www.ncbi.nlm.nih.gov/entrez/query.fcgi?db=gene&cmd=search&term=MA0429|Methanosarcina acetivorans C2A, complete genome.|2006-05-02|GenBank	MA0429	1472321
423|Methanosarcina acetivorans|0|512|CDS|MA0430|GI:20089322;GeneID:1472322|NC_003552|20088899|aspartate-semialdehyde dehydrogenase|NC_003552|510626-511654|catalyzes the formation of aspartate semialdehyde from aspartyl phosphate|http://www.ncbi.nlm.nih.gov/entrez/query.fcgi?db=gene&cmd=search&term=MA0430|Methanosarcina acetivorans C2A, complete genome.|2006-05-02|GenBank	MA0430	1472322
424|Methanosarcina acetivorans|0|512|CDS|MA0431|GI:20089323;GeneID:1472323|NC_003552|20088899|ferredoxin|NC_003552|511754-511936||http://www.ncbi.nlm.nih.gov/entrez/query.fcgi?db=gene&cmd=search&term=MA0431|Methanosarcina acetivorans C2A, complete genome.|2006-05-02|GenBank	MA0431	1472323
425|Methanosarcina acetivorans|0|512|CDS|MA0432|GI:20089324;GeneID:1472324|NC_003552|20088899|hypothetical protein|NC_003552|512183-512491||http://www.ncbi.nlm.nih.gov/entrez/query.fcgi?db=gene&cmd=search&term=MA0432|Methanosarcina acetivorans C2A, complete genome.|2006-05-02|GenBank	MA0432	1472324
426|Methanosarcina acetivorans|0|512|CDS|MA0433|GI:20089325;GeneID:1472325|NC_003552|20088899|CobW protein|NC_003552|512628-513692||http://www.ncbi.nlm.nih.gov/entrez/query.fcgi?db=gene&cmd=search&term=MA0433|Methanosarcina acetivorans C2A, complete genome.|2006-05-02|GenBank	MA0433	1472325
427|Methanosarcina acetivorans|0|512|CDS|MA0434|GI:20089326;GeneID:1472326|NC_003552|20088899|hypothetical protein|NC_003552|513926-514231||http://www.ncbi.nlm.nih.gov/entrez/query.fcgi?db=gene&cmd=search&term=MA0434|Methanosarcina acetivorans C2A, complete genome.|2006-05-02|GenBank	MA0434	1472326
428|Methanosarcina acetivorans|0|512|CDS|MA0435|GI:20089327;GeneID:1472327|NC_003552|20088899|hypothetical protein|NC_003552|515482-515988||http://www.ncbi.nlm.nih.gov/entrez/query.fcgi?db=gene&cmd=search&term=MA0435|Methanosarcina acetivorans C2A, complete genome.|2006-05-02|GenBank	MA0435	1472327
429|Methanosarcina acetivorans|0|512|CDS|MA0436|GI:20089328;GeneID:1472328|NC_003552|20088899|hypothetical protein|NC_003552|516193-517248||http://www.ncbi.nlm.nih.gov/entrez/query.fcgi?db=gene&cmd=search&term=MA0436|Methanosarcina acetivorans C2A, complete genome.|2006-05-02|GenBank	MA0436	1472328
430|Methanosarcina acetivorans|0|512|CDS|MA0437|GI:20089329;GeneID:1472329|NC_003552|20088899|transposase|NC_003552|517343-518158||http://www.ncbi.nlm.nih.gov/entrez/query.fcgi?db=gene&cmd=search&term=MA0437|Methanosarcina acetivorans C2A, complete genome.|2006-05-02|GenBank	MA0437	1472329
431|Methanosarcina acetivorans|0|512|CDS|MA0438|GI:20089330;GeneID:1472330|NC_003552|20088899|hypothetical protein|NC_003552|519065-519310||http://www.ncbi.nlm.nih.gov/entrez/query.fcgi?db=gene&cmd=search&term=MA0438|Methanosarcina acetivorans C2A, complete genome.|2006-05-02|GenBank	MA0438	1472330
432|Methanosarcina acetivorans|0|512|CDS|MA0439|GI:20089331;GeneID:1472331|NC_003552|20088899|fructose-bisphosphate aldolase|NC_003552|519393-520196|catalyzes the reversible formation of fructose 1,6-bisphosphate from glycerone phosphate and D-glyceraldehyde 3-phosphate|http://www.ncbi.nlm.nih.gov/entrez/query.fcgi?db=gene&cmd=search&term=MA0439|Methanosarcina acetivorans C2A, complete genome.|20…	MA0439	1472331
433|Methanosarcina acetivorans|0|512|CDS|MA0440|GI:20089332;GeneID:1472332|NC_003552|20088899|putative deoxyuridine 5'-triphosphate nucleotidohydrolase|NC_003552|520308-520823|catalyzes the formation of UMP from UTP|http://www.ncbi.nlm.nih.gov/entrez/query.fcgi?db=gene&cmd=search&term=MA0440|Methanosarcina acetivorans C2A, complete genome.|2006-05-02|GenBank	MA0440	1472332
434|Methanosarcina acetivorans|0|512|CDS|MA0441|GI:20089333;GeneID:1472333|NC_003552|20088899|hypothetical protein|NC_003552|521090-523168||http://www.ncbi.nlm.nih.gov/entrez/query.fcgi?db=gene&cmd=search&term=MA0441|Methanosarcina acetivorans C2A, complete genome.|2006-05-02|GenBank	MA0441	1472333
435|Methanosarcina acetivorans|0|512|CDS|MA0443|GI:20089334;GeneID:1472335|NC_003552|20088899|hypothetical protein|NC_003552|523963-524703||http://www.ncbi.nlm.nih.gov/entrez/query.fcgi?db=gene&cmd=search&term=MA0443|Methanosarcina acetivorans C2A, complete genome.|2006-05-02|GenBank	MA0443	1472335
436|Methanosarcina acetivorans|0|512|CDS|MA0444|GI:20089335;GeneID:1472336|NC_003552|20088899|iron-sulfur flavoprotein|NC_003552|524887-525492||http://www.ncbi.nlm.nih.gov/entrez/query.fcgi?db=gene&cmd=search&term=MA0444|Methanosarcina acetivorans C2A, complete genome.|2006-05-02|GenBank	MA0444	1472336
437|Methanosarcina acetivorans|0|512|CDS|MA0445|GI:20089336;GeneID:1472337|NC_003552|20088899|iron-sulfur flavoprotein|NC_003552|525616-526164||http://www.ncbi.nlm.nih.gov/entrez/query.fcgi?db=gene&cmd=search&term=MA0445|Methanosarcina acetivorans C2A, complete genome.|2006-05-02|GenBank	MA0445	1472337
438|Methanosarcina acetivorans|0|512|CDS|MA0446|GI:20089337;GeneID:1472338|NC_003552|20088899|hypothetical protein|NC_003552|526304-526483||http://www.ncbi.nlm.nih.gov/entrez/query.fcgi?db=gene&cmd=search&term=MA0446|Methanosarcina acetivorans C2A, complete genome.|2006-05-02|GenBank	MA0446	1472338
439|Methanosarcina acetivorans|0|512|CDS|MA0447|GI:20089338;GeneID:1472339|NC_003552|20088899|hypothetical protein|NC_003552|526764-527975||http://www.ncbi.nlm.nih.gov/entrez/query.fcgi?db=gene&cmd=search&term=MA0447|Methanosarcina acetivorans C2A, complete genome.|2006-05-02|GenBank	MA0447	1472339
440|Methanosarcina acetivorans|0|512|CDS|MA0448|GI:20089339;GeneID:1472340|NC_003552|20088899|hypothetical protein|NC_003552|528046-528510||http://www.ncbi.nlm.nih.gov/entrez/query.fcgi?db=gene&cmd=search&term=MA0448|Methanosarcina acetivorans C2A, complete genome.|2006-05-02|GenBank	MA0448	1472340
441|Methanosarcina acetivorans|0|512|CDS|MA0449|GI:20089340;GeneID:1472341|NC_003552|20088899|methionine sulfoxide reductase B|NC_003552|528684-529127|this stereospecific enzymes reduces the R isomer of methionine sulfoxide while MsrA reduces the S form; provides protection against oxidative stress|http://www.ncbi.nlm.nih.gov/entrez/query.fcgi?db=gene&cmd=search&term=MA0449|Methanosarcina acetivo…	MA0449	1472341
442|Methanosarcina acetivorans|0|512|CDS|MA0450|GI:20089341;GeneID:1472342|NC_003552|20088899|hypothetical protein|NC_003552|529351-529560||http://www.ncbi.nlm.nih.gov/entrez/query.fcgi?db=gene&cmd=search&term=MA0450|Methanosarcina acetivorans C2A, complete genome.|2006-05-02|GenBank	MA0450	1472342
443|Methanosarcina acetivorans|0|512|CDS|MA0451|GI:20089342;GeneID:1472343|NC_003552|20088899|beta-phosphoglucomutase|NC_003552|529870-530526||http://www.ncbi.nlm.nih.gov/entrez/query.fcgi?db=gene&cmd=search&term=MA0451|Methanosarcina acetivorans C2A, complete genome.|2006-05-02|GenBank	MA0451	1472343
444|Methanosarcina acetivorans|0|512|CDS|MA0452|GI:20089343;GeneID:1472344|NC_003552|20088899|glycosyltransferase|NC_003552|530608-531747||http://www.ncbi.nlm.nih.gov/entrez/query.fcgi?db=gene&cmd=search&term=MA0452|Methanosarcina acetivorans C2A, complete genome.|2006-05-02|GenBank	MA0452	1472344
445|Methanosarcina acetivorans|0|512|CDS|MA0453|GI:20089344;GeneID:1472345|NC_003552|20088899|glycosyltransferase|NC_003552|531805-533082||http://www.ncbi.nlm.nih.gov/entrez/query.fcgi?db=gene&cmd=search&term=MA0453|Methanosarcina acetivorans C2A, complete genome.|2006-05-02|GenBank	MA0453	1472345
446|Methanosarcina acetivorans|0|512|CDS|MA0454|GI:20089345;GeneID:1472346|NC_003552|20088899|hypothetical protein|NC_003552|533768-534781||http://www.ncbi.nlm.nih.gov/entrez/query.fcgi?db=gene&cmd=search&term=MA0454|Methanosarcina acetivorans C2A, complete genome.|2006-05-02|GenBank	MA0454	1472346
447|Methanosarcina acetivorans|0|512|CDS|MA0455|GI:20089346;GeneID:1472347|NC_003552|20088899|methanol-5-hydroxybenzimidazolylcobamide co-methyltransferase, isozyme 1|NC_003552|534844-536229||http://www.ncbi.nlm.nih.gov/entrez/query.fcgi?db=gene&cmd=search&term=MA0455|Methanosarcina acetivorans C2A, complete genome.|2006-05-02|GenBank	MA0455	1472347
448|Methanosarcina acetivorans|0|512|CDS|MA0456|GI:20089347;GeneID:1472348|NC_003552|20088899|methanol-5-hydroxybenzimidazolylcobamide co-methyltransferase, isozyme 1|NC_003552|536240-537016||http://www.ncbi.nlm.nih.gov/entrez/query.fcgi?db=gene&cmd=search&term=MA0456|Methanosarcina acetivorans C2A, complete genome.|2006-05-02|GenBank	MA0456	1472348
449|Methanosarcina acetivorans|0|512|CDS|MA0457|GI:20089348;GeneID:1472349|NC_003552|20088899|hypothetical protein|NC_003552|537089-537328||http://www.ncbi.nlm.nih.gov/entrez/query.fcgi?db=gene&cmd=search&term=MA0457|Methanosarcina acetivorans C2A, complete genome.|2006-05-02|GenBank	MA0457	1472349
450|Methanosarcina acetivorans|0|512|CDS|MA0458|GI:20089349;GeneID:1472350|NC_003552|20088899|hypothetical protein|NC_003552|537303-537539||http://www.ncbi.nlm.nih.gov/entrez/query.fcgi?db=gene&cmd=search&term=MA0458|Methanosarcina acetivorans C2A, complete genome.|2006-05-02|GenBank	MA0458	1472350
451|Methanosarcina acetivorans|0|512|CDS|MA0459|GI:20089350;GeneID:1472351|NC_003552|20088899|hypothetical protein|NC_003552|537926-538780||http://www.ncbi.nlm.nih.gov/entrez/query.fcgi?db=gene&cmd=search&term=MA0459|Methanosarcina acetivorans C2A, complete genome.|2006-05-02|GenBank	MA0459	1472351
452|Methanosarcina acetivorans|0|512|CDS|MA0460|GI:20089351;GeneID:1472352|NC_003552|20088899|hypothetical protein|NC_003552|539029-539808||http://www.ncbi.nlm.nih.gov/entrez/query.fcgi?db=gene&cmd=search&term=MA0460|Methanosarcina acetivorans C2A, complete genome.|2006-05-02|GenBank	MA0460	1472352
453|Methanosarcina acetivorans|0|512|CDS|MA0461|GI:20089352;GeneID:1472353|NC_003552|20088899|hypothetical protein|NC_003552|539898-541817||http://www.ncbi.nlm.nih.gov/entrez/query.fcgi?db=gene&cmd=search&term=MA0461|Methanosarcina acetivorans C2A, complete genome.|2006-05-02|GenBank	MA0461	1472353
454|Methanosarcina acetivorans|0|512|CDS|MA0462|GI:20089353;GeneID:1472354|NC_003552|20088899|hypothetical protein|NC_003552|541988-542464||http://www.ncbi.nlm.nih.gov/entrez/query.fcgi?db=gene&cmd=search&term=MA0462|Methanosarcina acetivorans C2A, complete genome.|2006-05-02|GenBank	MA0462	1472354
455|Methanosarcina acetivorans|0|512|CDS|MA0463|GI:20089354;GeneID:1472355|NC_003552|20088899|ferredoxin|NC_003552|542620-542799||http://www.ncbi.nlm.nih.gov/entrez/query.fcgi?db=gene&cmd=search&term=MA0463|Methanosarcina acetivorans C2A, complete genome.|2006-05-02|GenBank	MA0463	1472355
456|Methanosarcina acetivorans|0|512|CDS|MA0464|GI:20089355;GeneID:1472356|NC_003552|20088899|hypothetical protein|NC_003552|542972-544933||http://www.ncbi.nlm.nih.gov/entrez/query.fcgi?db=gene&cmd=search&term=MA0464|Methanosarcina acetivorans C2A, complete genome.|2006-05-02|GenBank	MA0464	1472356
457|Methanosarcina acetivorans|0|512|CDS|MA0465|GI:20089356;GeneID:1472357|NC_003552|20088899|hypothetical protein|NC_003552|544992-546491||http://www.ncbi.nlm.nih.gov/entrez/query.fcgi?db=gene&cmd=search&term=MA0465|Methanosarcina acetivorans C2A, complete genome.|2006-05-02|GenBank	MA0465	1472357
458|Methanosarcina acetivorans|0|512|CDS|MA0468|GI:20089357;GeneID:1472360|NC_003552|20088899|hypothetical protein|NC_003552|548980-549450||http://www.ncbi.nlm.nih.gov/entrez/query.fcgi?db=gene&cmd=search&term=MA0468|Methanosarcina acetivorans C2A, complete genome.|2006-05-02|GenBank	MA0468	1472360
459|Methanosarcina acetivorans|0|512|CDS|MA0469|GI:20089358;GeneID:1472361|NC_003552|20088899|hypothetical protein|NC_003552|550418-551323||http://www.ncbi.nlm.nih.gov/entrez/query.fcgi?db=gene&cmd=search&term=MA0469|Methanosarcina acetivorans C2A, complete genome.|2006-05-02|GenBank	MA0469	1472361
460|Methanosarcina acetivorans|0|512|CDS|MA0470|GI:20089359;GeneID:1472362|NC_003552|20088899|hypothetical protein|NC_003552|551760-551984||http://www.ncbi.nlm.nih.gov/entrez/query.fcgi?db=gene&cmd=search&term=MA0470|Methanosarcina acetivorans C2A, complete genome.|2006-05-02|GenBank	MA0470	1472362
461|Methanosarcina acetivorans|0|512|CDS|MA0471|GI:20089360;GeneID:1472363|NC_003552|20088899|hypothetical protein|NC_003552|552436-552756||http://www.ncbi.nlm.nih.gov/entrez/query.fcgi?db=gene&cmd=search&term=MA0471|Methanosarcina acetivorans C2A, complete genome.|2006-05-02|GenBank	MA0471	1472363
462|Methanosarcina acetivorans|0|512|CDS|MA0472|GI:20089361;GeneID:1472364|NC_003552|20088899|hypothetical protein|NC_003552|552863-554347||http://www.ncbi.nlm.nih.gov/entrez/query.fcgi?db=gene&cmd=search&term=MA0472|Methanosarcina acetivorans C2A, complete genome.|2006-05-02|GenBank	MA0472	1472364
463|Methanosarcina acetivorans|0|512|CDS|MA0473|GI:20089362;GeneID:1472365|NC_003552|20088899|hypothetical protein|NC_003552|554425-554664||http://www.ncbi.nlm.nih.gov/entrez/query.fcgi?db=gene&cmd=search&term=MA0473|Methanosarcina acetivorans C2A, complete genome.|2006-05-02|GenBank	MA0473	1472365
464|Methanosarcina acetivorans|0|512|CDS|MA0474|GI:20089363;GeneID:1472366|NC_003552|20088899|hypothetical protein|NC_003552|554684-555496||http://www.ncbi.nlm.nih.gov/entrez/query.fcgi?db=gene&cmd=search&term=MA0474|Methanosarcina acetivorans C2A, complete genome.|2006-05-02|GenBank	MA0474	1472366
465|Methanosarcina acetivorans|0|512|CDS|MA0475|GI:20089364;GeneID:1472367|NC_003552|20088899|hypothetical protein|NC_003552|555563-556177||http://www.ncbi.nlm.nih.gov/entrez/query.fcgi?db=gene&cmd=search&term=MA0475|Methanosarcina acetivorans C2A, complete genome.|2006-05-02|GenBank	MA0475	1472367
466|Methanosarcina acetivorans|0|512|CDS|MA0476|GI:20089365;GeneID:1472368|NC_003552|20088899|hypothetical protein|NC_003552|556226-556669||http://www.ncbi.nlm.nih.gov/entrez/query.fcgi?db=gene&cmd=search&term=MA0476|Methanosarcina acetivorans C2A, complete genome.|2006-05-02|GenBank	MA0476	1472368
467|Methanosarcina acetivorans|0|512|CDS|MA0477|GI:20089366;GeneID:1472369|NC_003552|20088899|hypothetical protein|NC_003552|557853-558233||http://www.ncbi.nlm.nih.gov/entrez/query.fcgi?db=gene&cmd=search&term=MA0477|Methanosarcina acetivorans C2A, complete genome.|2006-05-02|GenBank	MA0477	1472369
468|Methanosarcina acetivorans|0|512|CDS|MA0478|GI:20089367;GeneID:1472370|NC_003552|20088899|hypothetical protein|NC_003552|558739-558948||http://www.ncbi.nlm.nih.gov/entrez/query.fcgi?db=gene&cmd=search&term=MA0478|Methanosarcina acetivorans C2A, complete genome.|2006-05-02|GenBank	MA0478	1472370
469|Methanosarcina acetivorans|0|512|CDS|MA0479|GI:20089368;GeneID:1472371|NC_003552|20088899|cyclohexanol dehydrogenase|NC_003552|559648-560424||http://www.ncbi.nlm.nih.gov/entrez/query.fcgi?db=gene&cmd=search&term=MA0479|Methanosarcina acetivorans C2A, complete genome.|2006-05-02|GenBank	MA0479	1472371
470|Methanosarcina acetivorans|0|512|CDS|MA0480|GI:20089369;GeneID:1472372|NC_003552|20088899|hypothetical protein|NC_003552|560781-561200||http://www.ncbi.nlm.nih.gov/entrez/query.fcgi?db=gene&cmd=search&term=MA0480|Methanosarcina acetivorans C2A, complete genome.|2006-05-02|GenBank	MA0480	1472372
471|Methanosarcina acetivorans|0|512|CDS|MA0481|GI:20089370;GeneID:1472373|NC_003552|20088899|hypothetical protein|NC_003552|561181-561753||http://www.ncbi.nlm.nih.gov/entrez/query.fcgi?db=gene&cmd=search&term=MA0481|Methanosarcina acetivorans C2A, complete genome.|2006-05-02|GenBank	MA0481	1472373
472|Methanosarcina acetivorans|0|512|CDS|MA0482|GI:20089371;GeneID:1472374|NC_003552|20088899|hypothetical protein|NC_003552|562005-562421||http://www.ncbi.nlm.nih.gov/entrez/query.fcgi?db=gene&cmd=search&term=MA0482|Methanosarcina acetivorans C2A, complete genome.|2006-05-02|GenBank	MA0482	1472374
473|Methanosarcina acetivorans|0|512|CDS|MA0483|GI:20089372;GeneID:1472375|NC_003552|20088899|hypothetical protein|NC_003552|562588-562821||http://www.ncbi.nlm.nih.gov/entrez/query.fcgi?db=gene&cmd=search&term=MA0483|Methanosarcina acetivorans C2A, complete genome.|2006-05-02|GenBank	MA0483	1472375
474|Methanosarcina acetivorans|0|512|CDS|MA0484|GI:20089373;GeneID:1472376|NC_003552|20088899|hypothetical protein|NC_003552|563057-564046||http://www.ncbi.nlm.nih.gov/entrez/query.fcgi?db=gene&cmd=search&term=MA0484|Methanosarcina acetivorans C2A, complete genome.|2006-05-02|GenBank	MA0484	1472376
475|Methanosarcina acetivorans|0|512|CDS|MA0485|GI:20089374;GeneID:1472377|NC_003552|20088899|hypothetical protein|NC_003552|564587-564964|contains a restriction-modification enzyme domain|http://www.ncbi.nlm.nih.gov/entrez/query.fcgi?db=gene&cmd=search&term=MA0485|Methanosarcina acetivorans C2A, complete genome.|2006-05-02|GenBank	MA0485	1472377
476|Methanosarcina acetivorans|0|512|CDS|MA0486|GI:20089375;GeneID:1472378|NC_003552|20088899|hypothetical protein|NC_003552|565014-565790||http://www.ncbi.nlm.nih.gov/entrez/query.fcgi?db=gene&cmd=search&term=MA0486|Methanosarcina acetivorans C2A, complete genome.|2006-05-02|GenBank	MA0486	1472378
477|Methanosarcina acetivorans|0|512|CDS|MA0487|GI:20089376;GeneID:1472379|NC_003552|20088899|hypothetical protein|NC_003552|566070-567359||http://www.ncbi.nlm.nih.gov/entrez/query.fcgi?db=gene&cmd=search&term=MA0487|Methanosarcina acetivorans C2A, complete genome.|2006-05-02|GenBank	MA0487	1472379
478|Methanosarcina acetivorans|0|512|CDS|MA0488|GI:20089377;GeneID:1472380|NC_003552|20088899|cell surface protein|NC_003552|567952-570723||http://www.ncbi.nlm.nih.gov/entrez/query.fcgi?db=gene&cmd=search&term=MA0488|Methanosarcina acetivorans C2A, complete genome.|2006-05-02|GenBank	MA0488	1472380
479|Methanosarcina acetivorans|0|512|CDS|MA0489|GI:20089378;GeneID:1472381|NC_003552|20088899|hypothetical protein|NC_003552|570759-570971||http://www.ncbi.nlm.nih.gov/entrez/query.fcgi?db=gene&cmd=search&term=MA0489|Methanosarcina acetivorans C2A, complete genome.|2006-05-02|GenBank	MA0489	1472381
480|Methanosarcina acetivorans|0|512|CDS|MA0490|GI:20089379;GeneID:1472382|NC_003552|20088899|sensory transduction histidine kinase|NC_003552|571167-573713||http://www.ncbi.nlm.nih.gov/entrez/query.fcgi?db=gene&cmd=search&term=MA0490|Methanosarcina acetivorans C2A, complete genome.|2006-05-02|GenBank	MA0490	1472382
481|Methanosarcina acetivorans|0|512|CDS|MA0491|GI:20089380;GeneID:1472383|NC_003552|20088899|bacterial extracellular solute-binding family 3 protein|NC_003552|573987-576203||http://www.ncbi.nlm.nih.gov/entrez/query.fcgi?db=gene&cmd=search&term=MA0491|Methanosarcina acetivorans C2A, complete genome.|2006-05-02|GenBank	MA0491	1472383
482|Methanosarcina acetivorans|0|512|CDS|MA0492|GI:20089381;GeneID:1472384|NC_003552|20088899|hypothetical protein|NC_003552|576556-577233||http://www.ncbi.nlm.nih.gov/entrez/query.fcgi?db=gene&cmd=search&term=MA0492|Methanosarcina acetivorans C2A, complete genome.|2006-05-02|GenBank	MA0492	1472384
483|Methanosarcina acetivorans|0|512|CDS|MA0493|GI:20089382;GeneID:1472385|NC_003552|20088899|hypothetical protein|NC_003552|577531-578181||http://www.ncbi.nlm.nih.gov/entrez/query.fcgi?db=gene&cmd=search&term=MA0493|Methanosarcina acetivorans C2A, complete genome.|2006-05-02|GenBank	MA0493	1472385
484|Methanosarcina acetivorans|0|512|CDS|MA0494|GI:20089383;GeneID:1472386|NC_003552|20088899|hypothetical protein|NC_003552|578794-579201||http://www.ncbi.nlm.nih.gov/entrez/query.fcgi?db=gene&cmd=search&term=MA0494|Methanosarcina acetivorans C2A, complete genome.|2006-05-02|GenBank	MA0494	1472386
485|Methanosarcina acetivorans|0|512|CDS|MA0495|GI:20089384;GeneID:1472387|NC_003552|20088899|hypothetical protein|NC_003552|579198-579422||http://www.ncbi.nlm.nih.gov/entrez/query.fcgi?db=gene&cmd=search&term=MA0495|Methanosarcina acetivorans C2A, complete genome.|2006-05-02|GenBank	MA0495	1472387
486|Methanosarcina acetivorans|0|512|CDS|MA0496|GI:20089385;GeneID:1472388|NC_003552|20088899|hypothetical protein|NC_003552|579515-579841||http://www.ncbi.nlm.nih.gov/entrez/query.fcgi?db=gene&cmd=search&term=MA0496|Methanosarcina acetivorans C2A, complete genome.|2006-05-02|GenBank	MA0496	1472388
487|Methanosarcina acetivorans|0|512|CDS|MA0497|GI:20089386;GeneID:1472389|NC_003552|20088899|hypothetical protein|NC_003552|579937-582003||http://www.ncbi.nlm.nih.gov/entrez/query.fcgi?db=gene&cmd=search&term=MA0497|Methanosarcina acetivorans C2A, complete genome.|2006-05-02|GenBank	MA0497	1472389
488|Methanosarcina acetivorans|0|512|CDS|MA0498|GI:20089387;GeneID:1472390|NC_003552|20088899|hypothetical protein|NC_003552|582140-582343||http://www.ncbi.nlm.nih.gov/entrez/query.fcgi?db=gene&cmd=search&term=MA0498|Methanosarcina acetivorans C2A, complete genome.|2006-05-02|GenBank	MA0498	1472390
489|Methanosarcina acetivorans|0|512|CDS|MA0499|GI:20089388;GeneID:1472391|NC_003552|20088899|hypothetical protein|NC_003552|582771-583250||http://www.ncbi.nlm.nih.gov/entrez/query.fcgi?db=gene&cmd=search&term=MA0499|Methanosarcina acetivorans C2A, complete genome.|2006-05-02|GenBank	MA0499	1472391
490|Methanosarcina acetivorans|0|512|CDS|MA0500|GI:20089389;GeneID:1472392|NC_003552|20088899|hypothetical protein|NC_003552|583586-584113||http://www.ncbi.nlm.nih.gov/entrez/query.fcgi?db=gene&cmd=search&term=MA0500|Methanosarcina acetivorans C2A, complete genome.|2006-05-02|GenBank	MA0500	1472392
491|Methanosarcina acetivorans|0|512|CDS|MA0501|GI:20089390;GeneID:1472393|NC_003552|20088899|hypothetical protein|NC_003552|584232-584459||http://www.ncbi.nlm.nih.gov/entrez/query.fcgi?db=gene&cmd=search&term=MA0501|Methanosarcina acetivorans C2A, complete genome.|2006-05-02|GenBank	MA0501	1472393
492|Methanosarcina acetivorans|0|512|CDS|MA0502|GI:20089391;GeneID:1472394|NC_003552|20088899|hypothetical protein|NC_003552|584615-585280||http://www.ncbi.nlm.nih.gov/entrez/query.fcgi?db=gene&cmd=search&term=MA0502|Methanosarcina acetivorans C2A, complete genome.|2006-05-02|GenBank	MA0502	1472394
493|Methanosarcina acetivorans|0|512|CDS|MA0503|GI:20089392;GeneID:1472395|NC_003552|20088899|hypothetical protein|NC_003552|585418-585648||http://www.ncbi.nlm.nih.gov/entrez/query.fcgi?db=gene&cmd=search&term=MA0503|Methanosarcina acetivorans C2A, complete genome.|2006-05-02|GenBank	MA0503	1472395
494|Methanosarcina acetivorans|0|512|CDS|MA0504|GI:20089393;GeneID:1472396|NC_003552|20088899|transcriptional regulator, ArsR family|NC_003552|585765-586307||http://www.ncbi.nlm.nih.gov/entrez/query.fcgi?db=gene&cmd=search&term=MA0504|Methanosarcina acetivorans C2A, complete genome.|2006-05-02|GenBank	MA0504	1472396
495|Methanosarcina acetivorans|0|512|CDS|MA0505|GI:20089394;GeneID:1472397|NC_003552|20088899|hypothetical protein|NC_003552|586472-587242||http://www.ncbi.nlm.nih.gov/entrez/query.fcgi?db=gene&cmd=search&term=MA0505|Methanosarcina acetivorans C2A, complete genome.|2006-05-02|GenBank	MA0505	1472397
496|Methanosarcina acetivorans|0|512|CDS|MA0506|GI:20089395;GeneID:1472398|NC_003552|20088899|hypothetical protein|NC_003552|587255-588178||http://www.ncbi.nlm.nih.gov/entrez/query.fcgi?db=gene&cmd=search&term=MA0506|Methanosarcina acetivorans C2A, complete genome.|2006-05-02|GenBank	MA0506	1472398
497|Methanosarcina acetivorans|0|512|CDS|MA0507|GI:20089396;GeneID:1472399|NC_003552|20088899|antibiotic resistance protein McbG|NC_003552|588926-589444||http://www.ncbi.nlm.nih.gov/entrez/query.fcgi?db=gene&cmd=search&term=MA0507|Methanosarcina acetivorans C2A, complete genome.|2006-05-02|GenBank	MA0507	1472399
498|Methanosarcina acetivorans|0|512|CDS|MA0508|GI:20089397;GeneID:1472400|NC_003552|20088899|hypothetical protein|NC_003552|590259-591188||http://www.ncbi.nlm.nih.gov/entrez/query.fcgi?db=gene&cmd=search&term=MA0508|Methanosarcina acetivorans C2A, complete genome.|2006-05-02|GenBank	MA0508	1472400
499|Methanosarcina acetivorans|0|512|CDS|MA0509|GI:20089398;GeneID:1472401|NC_003552|20088899|surface antigen gene|NC_003552|591359-592807||http://www.ncbi.nlm.nih.gov/entrez/query.fcgi?db=gene&cmd=search&term=MA0509|Methanosarcina acetivorans C2A, complete genome.|2006-05-02|GenBank	MA0509	1472401
500|Methanosarcina acetivorans|0|512|CDS|MA0510|GI:20089399;GeneID:1472402|NC_003552|20088899|hypothetical protein|NC_003552|593230-594093||http://www.ncbi.nlm.nih.gov/entrez/query.fcgi?db=gene&cmd=search&term=MA0510|Methanosarcina acetivorans C2A, complete genome.|2006-05-02|GenBank	MA0510	1472402
501|Methanosarcina acetivorans|0|512|CDS|MA0511|GI:20089400;GeneID:1472403|NC_003552|20088899|hypothetical protein|NC_003552|594609-595223||http://www.ncbi.nlm.nih.gov/entrez/query.fcgi?db=gene&cmd=search&term=MA0511|Methanosarcina acetivorans C2A, complete genome.|2006-05-02|GenBank	MA0511	1472403
502|Methanosarcina acetivorans|0|512|CDS|MA0512|GI:20089401;GeneID:1472404|NC_003552|20088899|surface antigen gene|NC_003552|595359-596744||http://www.ncbi.nlm.nih.gov/entrez/query.fcgi?db=gene&cmd=search&term=MA0512|Methanosarcina acetivorans C2A, complete genome.|2006-05-02|GenBank	MA0512	1472404
503|Methanosarcina acetivorans|0|512|CDS|MA0513|GI:20089402;GeneID:1472405|NC_003552|20088899|maltose O-acetyltransferase|NC_003552|597068-597667||http://www.ncbi.nlm.nih.gov/entrez/query.fcgi?db=gene&cmd=search&term=MA0513|Methanosarcina acetivorans C2A, complete genome.|2006-05-02|GenBank	MA0513	1472405
504|Methanosarcina acetivorans|0|512|CDS|MA0514|GI:20089403;GeneID:1472406|NC_003552|20088899|hypothetical protein|NC_003552|598296-598712||http://www.ncbi.nlm.nih.gov/entrez/query.fcgi?db=gene&cmd=search&term=MA0514|Methanosarcina acetivorans C2A, complete genome.|2006-05-02|GenBank	MA0514	1472406
505|Methanosarcina acetivorans|0|512|CDS|MA0515|GI:20089404;GeneID:1472407|NC_003552|20088899|hypothetical protein|NC_003552|599612-600484||http://www.ncbi.nlm.nih.gov/entrez/query.fcgi?db=gene&cmd=search&term=MA0515|Methanosarcina acetivorans C2A, complete genome.|2006-05-02|GenBank	MA0515	1472407
506|Methanosarcina acetivorans|0|512|CDS|MA0516|GI:20089405;GeneID:1472408|NC_003552|20088899|hypothetical protein|NC_003552|601280-601759||http://www.ncbi.nlm.nih.gov/entrez/query.fcgi?db=gene&cmd=search&term=MA0516|Methanosarcina acetivorans C2A, complete genome.|2006-05-02|GenBank	MA0516	1472408
507|Methanosarcina acetivorans|0|512|CDS|MA0517|GI:20089406;GeneID:1472409|NC_003552|20088899|hypothetical protein|NC_003552|601897-602175||http://www.ncbi.nlm.nih.gov/entrez/query.fcgi?db=gene&cmd=search&term=MA0517|Methanosarcina acetivorans C2A, complete genome.|2006-05-02|GenBank	MA0517	1472409
508|Methanosarcina acetivorans|0|512|CDS|MA0518|GI:20089407;GeneID:1472410|NC_003552|20088899|hypothetical protein|NC_003552|602172-602522||http://www.ncbi.nlm.nih.gov/entrez/query.fcgi?db=gene&cmd=search&term=MA0518|Methanosarcina acetivorans C2A, complete genome.|2006-05-02|GenBank	MA0518	1472410
509|Methanosarcina acetivorans|0|512|CDS|MA0519|GI:20089408;GeneID:1472411|NC_003552|20088899|hypothetical protein|NC_003552|603202-603966||http://www.ncbi.nlm.nih.gov/entrez/query.fcgi?db=gene&cmd=search&term=MA0519|Methanosarcina acetivorans C2A, complete genome.|2006-05-02|GenBank	MA0519	1472411
510|Methanosarcina acetivorans|0|512|CDS|MA0520|GI:20089409;GeneID:1472412|NC_003552|20088899|precorrin-6B methylase|NC_003552|604061-604648|catalyzes the formation of precorrin-8x from precorrin-6y|http://www.ncbi.nlm.nih.gov/entrez/query.fcgi?db=gene&cmd=search&term=MA0520|Methanosarcina acetivorans C2A, complete genome.|2006-05-02|GenBank	MA0520	1472412
511|Methanosarcina acetivorans|0|512|CDS|MA0521|GI:20089410;GeneID:1472413|NC_003552|20088899|cobalt-precorrin-6A synthase|NC_003552|604781-605800|Catalyzes the methylation of C-1 in cobalt-precorrin-5 and the subsequent extrusion of acetic acid from the resulting intermediate to form cobalt-precorrin-6A|http://www.ncbi.nlm.nih.gov/entrez/query.fcgi?db=gene&cmd=search&term=MA0521|Methanosarcina a…	MA0521	1472413
512|Methanosarcina acetivorans|0|512|CDS|MA0522|GI:20089411;GeneID:1472414|NC_003552|20088899|DNA mismatch repair protein|NC_003552|606446-608416||http://www.ncbi.nlm.nih.gov/entrez/query.fcgi?db=gene&cmd=search&term=MA0522|Methanosarcina acetivorans C2A, complete genome.|2006-05-02|GenBank	MA0522	1472414
513|Methanosarcina acetivorans|0|512|CDS|MA0523|GI:20089412;GeneID:1472415|NC_003552|20088899|DNA mismatch repair protein|NC_003552|608616-611318|This protein performs the mismatch recognition step during the DNA repair process|http://www.ncbi.nlm.nih.gov/entrez/query.fcgi?db=gene&cmd=search&term=MA0523|Methanosarcina acetivorans C2A, complete genome.|2006-05-02|GenBank	MA0523	1472415
514|Methanosarcina acetivorans|0|512|CDS|MA0524|GI:20089413;GeneID:1472416|NC_003552|20088899|hypothetical protein|NC_003552|611747-612079||http://www.ncbi.nlm.nih.gov/entrez/query.fcgi?db=gene&cmd=search&term=MA0524|Methanosarcina acetivorans C2A, complete genome.|2006-05-02|GenBank	MA0524	1472416
515|Methanosarcina acetivorans|0|512|CDS|MA0525|GI:20089414;GeneID:1472417|NC_003552|20088899|CDP-diacylglycerol-inositol 3-phosphatidyltransferase|NC_003552|612727-613311||http://www.ncbi.nlm.nih.gov/entrez/query.fcgi?db=gene&cmd=search&term=MA0525|Methanosarcina acetivorans C2A, complete genome.|2006-05-02|GenBank	MA0525	1472417
516|Methanosarcina acetivorans|0|512|CDS|MA0526|GI:20089415;GeneID:1472418|NC_003552|20088899|heterodisulfide reductase, subunit D|NC_003552|613653-614801||http://www.ncbi.nlm.nih.gov/entrez/query.fcgi?db=gene&cmd=search&term=MA0526|Methanosarcina acetivorans C2A, complete genome.|2006-05-02|GenBank	MA0526	1472418
517|Methanosarcina acetivorans|0|512|CDS|MA0527|GI:20089416;GeneID:1472419|NC_003552|20088899|dimethylamine corrinoid protein|NC_003552|615729-616370||http://www.ncbi.nlm.nih.gov/entrez/query.fcgi?db=gene&cmd=search&term=MA0527|Methanosarcina acetivorans C2A, complete genome.|2006-05-02|GenBank	MA0527	1472419
518|Methanosarcina acetivorans|0|512|CDS|MA0528|GI:20089417;GeneID:1472420|NC_003552|20088899|trimethylamine methyltransferase|NC_003552|616397-617884||http://www.ncbi.nlm.nih.gov/entrez/query.fcgi?db=gene&cmd=search&term=MA0528|Methanosarcina acetivorans C2A, complete genome.|2006-05-02|GenBank	MA0528	1472420
519|Methanosarcina acetivorans|0|512|CDS|MA0529|GI:20089418;GeneID:1472421|NC_003552|20088899|trimethylamine corrinoid protein|NC_003552|617913-618563||http://www.ncbi.nlm.nih.gov/entrez/query.fcgi?db=gene&cmd=search&term=MA0529|Methanosarcina acetivorans C2A, complete genome.|2006-05-02|GenBank	MA0529	1472421
520|Methanosarcina acetivorans|0|512|CDS|MA0530|GI:20089419;GeneID:1472422|NC_003552|20088899|transmembrane protein MttP|NC_003552|619035-620096||http://www.ncbi.nlm.nih.gov/entrez/query.fcgi?db=gene&cmd=search&term=MA0530|Methanosarcina acetivorans C2A, complete genome.|2006-05-02|GenBank	MA0530	1472422
521|Methanosarcina acetivorans|0|512|CDS|MA0531|GI:20089420;GeneID:1472423|NC_003552|20088899|hypothetical protein|NC_003552|620089-620394||http://www.ncbi.nlm.nih.gov/entrez/query.fcgi?db=gene&cmd=search&term=MA0531|Methanosarcina acetivorans C2A, complete genome.|2006-05-02|GenBank	MA0531	1472423
522|Methanosarcina acetivorans|0|512|CDS|MA0532|GI:20089421;GeneID:1472424|NC_003552|20088899|dimethylamine methyltransferase|NC_003552|620623-622026||http://www.ncbi.nlm.nih.gov/entrez/query.fcgi?db=gene&cmd=search&term=MA0532|Methanosarcina acetivorans C2A, complete genome.|2006-05-02|GenBank	MA0532	1472424
523|Methanosarcina acetivorans|0|512|CDS|MA0533|GI:20089422;GeneID:1472425|NC_003552|20088899|hypothetical protein|NC_003552|622779-623399||http://www.ncbi.nlm.nih.gov/entrez/query.fcgi?db=gene&cmd=search&term=MA0533|Methanosarcina acetivorans C2A, complete genome.|2006-05-02|GenBank	MA0533	1472425
524|Methanosarcina acetivorans|0|512|CDS|MA0534|GI:20089423;GeneID:1472426|NC_003552|20088899|lysyl-tRNA synthetase|NC_003552|624116-625717|Catalyzes a two-step reaction, first charging a lysine molecule by linking its carboxyl group to the alpha-phosphate of ATP, followed by transfer of the aminoacyl-adenylate to its tRNA|http://www.ncbi.nlm.nih.gov/entrez/query.fcgi?db=gene&cmd=search&term=MA05…	MA0534	1472426
525|Methanosarcina acetivorans|0|512|CDS|MA0535|GI:20089424;GeneID:1472427|NC_003552|20088899|LysM protein|NC_003552|625757-626557||http://www.ncbi.nlm.nih.gov/entrez/query.fcgi?db=gene&cmd=search&term=MA0535|Methanosarcina acetivorans C2A, complete genome.|2006-05-02|GenBank	MA0535	1472427
526|Methanosarcina acetivorans|0|512|CDS|MA0536|GI:20089425;GeneID:1472428|NC_003552|20088899|hypothetical protein|NC_003552|626734-626991||http://www.ncbi.nlm.nih.gov/entrez/query.fcgi?db=gene&cmd=search&term=MA0536|Methanosarcina acetivorans C2A, complete genome.|2006-05-02|GenBank	MA0536	1472428
527|Methanosarcina acetivorans|0|512|CDS|MA0537|GI:20089426;GeneID:1472429|NC_003552|20088899|c-Myc-responsive protein|NC_003552|627143-627634||http://www.ncbi.nlm.nih.gov/entrez/query.fcgi?db=gene&cmd=search&term=MA0537|Methanosarcina acetivorans C2A, complete genome.|2006-05-02|GenBank	MA0537	1472429
528|Methanosarcina acetivorans|0|512|CDS|MA0538|GI:20089427;GeneID:1472430|NC_003552|20088899|peptidase family protein U32|NC_003552|627701-630268||http://www.ncbi.nlm.nih.gov/entrez/query.fcgi?db=gene&cmd=search&term=MA0538|Methanosarcina acetivorans C2A, complete genome.|2006-05-02|GenBank	MA0538	1472430
529|Methanosarcina acetivorans|0|512|CDS|MA0539|GI:20089428;GeneID:1472431|NC_003552|20088899|hypothetical protein|NC_003552|630525-630926||http://www.ncbi.nlm.nih.gov/entrez/query.fcgi?db=gene&cmd=search&term=MA0539|Methanosarcina acetivorans C2A, complete genome.|2006-05-02|GenBank	MA0539	1472431
530|Methanosarcina acetivorans|0|512|CDS|MA0540|GI:20089429;GeneID:1472432|NC_003552|20088899|hypothetical protein|NC_003552|631274-631561||http://www.ncbi.nlm.nih.gov/entrez/query.fcgi?db=gene&cmd=search&term=MA0540|Methanosarcina acetivorans C2A, complete genome.|2006-05-02|GenBank	MA0540	1472432
531|Methanosarcina acetivorans|0|512|CDS|MA0541|GI:20089430;GeneID:1472433|NC_003552|20088899|imidazole glycerol phosphate synthase subunit HisF|NC_003552|631609-632430|catalyzes the conversion of 5-[(5-phospho-1-deoxyribulos-1-ylamino)methylideneamino]- 1-(5-phosphoribosyl)imidazole-4-carboxamide and glutamine to imidazole-glycerolphosphate, 5-aminoimidazol-4-carboxamideribonucleotide and glutam…	MA0541	1472433
532|Methanosarcina acetivorans|0|512|CDS|MA0542|GI:20089431;GeneID:1472434|NC_003552|20088899|hypothetical protein|NC_003552|633027-633491||http://www.ncbi.nlm.nih.gov/entrez/query.fcgi?db=gene&cmd=search&term=MA0542|Methanosarcina acetivorans C2A, complete genome.|2006-05-02|GenBank	MA0542	1472434
533|Methanosarcina acetivorans|0|512|CDS|MA0543|GI:20089432;GeneID:1472435|NC_003552|20088899|protein-L-isoaspartate (D-aspartate) O-methyltransferase|NC_003552|633604-634320||http://www.ncbi.nlm.nih.gov/entrez/query.fcgi?db=gene&cmd=search&term=MA0543|Methanosarcina acetivorans C2A, complete genome.|2006-05-02|GenBank	MA0543	1472435
534|Methanosarcina acetivorans|0|512|CDS|MA0544|GI:20089433;GeneID:1472436|NC_003552|20088899|protein-L-isoaspartate (D-aspartate) O-methyltransferase|NC_003552|634461-635216||http://www.ncbi.nlm.nih.gov/entrez/query.fcgi?db=gene&cmd=search&term=MA0544|Methanosarcina acetivorans C2A, complete genome.|2006-05-02|GenBank	MA0544	1472436
535|Methanosarcina acetivorans|0|512|CDS|MA0545|GI:20089434;GeneID:1472437|NC_003552|20088899|hypothetical protein|NC_003552|635158-635793||http://www.ncbi.nlm.nih.gov/entrez/query.fcgi?db=gene&cmd=search&term=MA0545|Methanosarcina acetivorans C2A, complete genome.|2006-05-02|GenBank	MA0545	1472437
536|Methanosarcina acetivorans|0|512|CDS|MA0546|GI:20089435;GeneID:1472438|NC_003552|20088899|hypothetical protein|NC_003552|636080-636565||http://www.ncbi.nlm.nih.gov/entrez/query.fcgi?db=gene&cmd=search&term=MA0546|Methanosarcina acetivorans C2A, complete genome.|2006-05-02|GenBank	MA0546	1472438
537|Methanosarcina acetivorans|0|512|CDS|MA0547|GI:20089436;GeneID:1472439|NC_003552|20088899|hypothetical protein|NC_003552|636723-637436||http://www.ncbi.nlm.nih.gov/entrez/query.fcgi?db=gene&cmd=search&term=MA0547|Methanosarcina acetivorans C2A, complete genome.|2006-05-02|GenBank	MA0547	1472439
538|Methanosarcina acetivorans|0|512|CDS|MA0548|GI:20089437;GeneID:1472440|NC_003552|20088899|3,4-dihydroxy-2-butanone 4-phosphate synthase|NC_003552|637433-638176|DHBP synthase; functions during riboflavin biosynthesis|http://www.ncbi.nlm.nih.gov/entrez/query.fcgi?db=gene&cmd=search&term=MA0548|Methanosarcina acetivorans C2A, complete genome.|2006-05-02|GenBank	MA0548	1472440
539|Methanosarcina acetivorans|0|512|CDS|MA0549|GI:20089438;GeneID:1472441|NC_003552|20088899|cation efflux system protein (zinc/cadmium)|NC_003552|638354-639289||http://www.ncbi.nlm.nih.gov/entrez/query.fcgi?db=gene&cmd=search&term=MA0549|Methanosarcina acetivorans C2A, complete genome.|2006-05-02|GenBank	MA0549	1472441
540|Methanosarcina acetivorans|0|512|CDS|MA0550|GI:20089439;GeneID:1472442|NC_003552|20088899|chorismate synthase|NC_003552|639295-640392|catalyzes the formation of chorismate from 5-O-(1-carboxyvinyl)-3-phosphoshikimate in aromatic amino acid biosynthesis|http://www.ncbi.nlm.nih.gov/entrez/query.fcgi?db=gene&cmd=search&term=MA0550|Methanosarcina acetivorans C2A, complete genome.|2006-05-02|GenBa…	MA0550	1472442
541|Methanosarcina acetivorans|0|512|CDS|MA0551|GI:20089440;GeneID:1472443|NC_003552|20088899|sensory transduction histidine kinase|NC_003552|640700-644749||http://www.ncbi.nlm.nih.gov/entrez/query.fcgi?db=gene&cmd=search&term=MA0551|Methanosarcina acetivorans C2A, complete genome.|2006-05-02|GenBank	MA0551	1472443
542|Methanosarcina acetivorans|0|512|CDS|MA0552|GI:20089441;GeneID:1472444|NC_003552|20088899|sensory transduction histidine kinase|NC_003552|645382-649428||http://www.ncbi.nlm.nih.gov/entrez/query.fcgi?db=gene&cmd=search&term=MA0552|Methanosarcina acetivorans C2A, complete genome.|2006-05-02|GenBank	MA0552	1472444
543|Methanosarcina acetivorans|0|512|CDS|MA0553|GI:20089442;GeneID:1472445|NC_003552|20088899|hypothetical protein|NC_003552|649482-649766||http://www.ncbi.nlm.nih.gov/entrez/query.fcgi?db=gene&cmd=search&term=MA0553|Methanosarcina acetivorans C2A, complete genome.|2006-05-02|GenBank	MA0553	1472445
544|Methanosarcina acetivorans|0|512|CDS|MA0554|GI:20089443;GeneID:1472446|NC_003552|20088899|hypothetical protein|NC_003552|649933-650793||http://www.ncbi.nlm.nih.gov/entrez/query.fcgi?db=gene&cmd=search&term=MA0554|Methanosarcina acetivorans C2A, complete genome.|2006-05-02|GenBank	MA0554	1472446
545|Methanosarcina acetivorans|0|512|CDS|MA0555|GI:20089444;GeneID:1472447|NC_003552|20088899|hypothetical protein|NC_003552|651520-652707||http://www.ncbi.nlm.nih.gov/entrez/query.fcgi?db=gene&cmd=search&term=MA0555|Methanosarcina acetivorans C2A, complete genome.|2006-05-02|GenBank	MA0555	1472447
546|Methanosarcina acetivorans|0|512|CDS|MA0556|GI:20089445;GeneID:1472448|NC_003552|20088899|hypothetical protein|NC_003552|652958-655138||http://www.ncbi.nlm.nih.gov/entrez/query.fcgi?db=gene&cmd=search&term=MA0556|Methanosarcina acetivorans C2A, complete genome.|2006-05-02|GenBank	MA0556	1472448
547|Methanosarcina acetivorans|0|512|CDS|MA0557|GI:20089446;GeneID:1472449|NC_003552|20088899|hypothetical protein|NC_003552|655538-657511||http://www.ncbi.nlm.nih.gov/entrez/query.fcgi?db=gene&cmd=search&term=MA0557|Methanosarcina acetivorans C2A, complete genome.|2006-05-02|GenBank	MA0557	1472449
548|Methanosarcina acetivorans|0|512|CDS|MA0558|GI:20089447;GeneID:1472450|NC_003552|20088899|hypothetical protein|NC_003552|657701-659947||http://www.ncbi.nlm.nih.gov/entrez/query.fcgi?db=gene&cmd=search&term=MA0558|Methanosarcina acetivorans C2A, complete genome.|2006-05-02|GenBank	MA0558	1472450
549|Methanosarcina acetivorans|0|512|CDS|MA0559|GI:20089448;GeneID:1472451|NC_003552|20088899|hypothetical protein|NC_003552|660130-660654||http://www.ncbi.nlm.nih.gov/entrez/query.fcgi?db=gene&cmd=search&term=MA0559|Methanosarcina acetivorans C2A, complete genome.|2006-05-02|GenBank	MA0559	1472451
550|Methanosarcina acetivorans|0|512|CDS|MA0560|GI:20089449;GeneID:1472452|NC_003552|20088899|hypothetical protein|NC_003552|661579-663963||http://www.ncbi.nlm.nih.gov/entrez/query.fcgi?db=gene&cmd=search&term=MA0560|Methanosarcina acetivorans C2A, complete genome.|2006-05-02|GenBank	MA0560	1472452
551|Methanosarcina acetivorans|0|512|CDS|MA0561|GI:20089450;GeneID:1472453|NC_003552|20088899|hypothetical protein|NC_003552|664015-666390||http://www.ncbi.nlm.nih.gov/entrez/query.fcgi?db=gene&cmd=search&term=MA0561|Methanosarcina acetivorans C2A, complete genome.|2006-05-02|GenBank	MA0561	1472453
552|Methanosarcina acetivorans|0|512|CDS|MA0562|GI:20089451;GeneID:1472454|NC_003552|20088899|hypothetical protein|NC_003552|666579-667085||http://www.ncbi.nlm.nih.gov/entrez/query.fcgi?db=gene&cmd=search&term=MA0562|Methanosarcina acetivorans C2A, complete genome.|2006-05-02|GenBank	MA0562	1472454
553|Methanosarcina acetivorans|0|512|CDS|MA0563|GI:20089452;GeneID:1472455|NC_003552|20088899|hypothetical protein|NC_003552|667136-668335||http://www.ncbi.nlm.nih.gov/entrez/query.fcgi?db=gene&cmd=search&term=MA0563|Methanosarcina acetivorans C2A, complete genome.|2006-05-02|GenBank	MA0563	1472455
554|Methanosarcina acetivorans|0|512|CDS|MA0564|GI:20089453;GeneID:1472456|NC_003552|20088899|hypothetical protein|NC_003552|668702-669973||http://www.ncbi.nlm.nih.gov/entrez/query.fcgi?db=gene&cmd=search&term=MA0564|Methanosarcina acetivorans C2A, complete genome.|2006-05-02|GenBank	MA0564	1472456
555|Methanosarcina acetivorans|0|512|CDS|MA0565|GI:20089454;GeneID:1472457|NC_003552|20088899|hypothetical protein|NC_003552|670086-670751||http://www.ncbi.nlm.nih.gov/entrez/query.fcgi?db=gene&cmd=search&term=MA0565|Methanosarcina acetivorans C2A, complete genome.|2006-05-02|GenBank	MA0565	1472457
556|Methanosarcina acetivorans|0|512|CDS|MA0566|GI:20089455;GeneID:1472458|NC_003552|20088899|hypothetical protein|NC_003552|671739-672695||http://www.ncbi.nlm.nih.gov/entrez/query.fcgi?db=gene&cmd=search&term=MA0566|Methanosarcina acetivorans C2A, complete genome.|2006-05-02|GenBank	MA0566	1472458
557|Methanosarcina acetivorans|0|512|CDS|MA0567|GI:20089456;GeneID:1472459|NC_003552|20088899|hypothetical protein|NC_003552|672806-673219||http://www.ncbi.nlm.nih.gov/entrez/query.fcgi?db=gene&cmd=search&term=MA0567|Methanosarcina acetivorans C2A, complete genome.|2006-05-02|GenBank	MA0567	1472459
558|Methanosarcina acetivorans|0|512|CDS|MA0568|GI:20089457;GeneID:1472460|NC_003552|20088899|hypothetical protein|NC_003552|673580-673876||http://www.ncbi.nlm.nih.gov/entrez/query.fcgi?db=gene&cmd=search&term=MA0568|Methanosarcina acetivorans C2A, complete genome.|2006-05-02|GenBank	MA0568	1472460
559|Methanosarcina acetivorans|0|512|CDS|MA0569|GI:20089458;GeneID:1472461|NC_003552|20088899|hypothetical protein|NC_003552|674025-674435||http://www.ncbi.nlm.nih.gov/entrez/query.fcgi?db=gene&cmd=search&term=MA0569|Methanosarcina acetivorans C2A, complete genome.|2006-05-02|GenBank	MA0569	1472461
560|Methanosarcina acetivorans|0|512|CDS|MA0570|GI:20089459;GeneID:1472462|NC_003552|20088899|hypothetical protein|NC_003552|674723-675076||http://www.ncbi.nlm.nih.gov/entrez/query.fcgi?db=gene&cmd=search&term=MA0570|Methanosarcina acetivorans C2A, complete genome.|2006-05-02|GenBank	MA0570	1472462
561|Methanosarcina acetivorans|0|512|CDS|MA0571|GI:20089460;GeneID:1472463|NC_003552|20088899|hypothetical protein|NC_003552|675365-675823||http://www.ncbi.nlm.nih.gov/entrez/query.fcgi?db=gene&cmd=search&term=MA0571|Methanosarcina acetivorans C2A, complete genome.|2006-05-02|GenBank	MA0571	1472463
562|Methanosarcina acetivorans|0|512|CDS|MA0572|GI:20089461;GeneID:1472464|NC_003552|20088899|hypothetical protein|NC_003552|676187-676576||http://www.ncbi.nlm.nih.gov/entrez/query.fcgi?db=gene&cmd=search&term=MA0572|Methanosarcina acetivorans C2A, complete genome.|2006-05-02|GenBank	MA0572	1472464
563|Methanosarcina acetivorans|0|512|CDS|MA0573|GI:20089462;GeneID:1472465|NC_003552|20088899|heme d1 biosynthesis protein NirJ|NC_003552|677229-678278||http://www.ncbi.nlm.nih.gov/entrez/query.fcgi?db=gene&cmd=search&term=MA0573|Methanosarcina acetivorans C2A, complete genome.|2006-05-02|GenBank	MA0573	1472465
564|Methanosarcina acetivorans|0|512|CDS|MA0574|GI:20089463;GeneID:1472466|NC_003552|20088899|heme d1 biosynthesis protein precursor NirD|NC_003552|678275-678838||http://www.ncbi.nlm.nih.gov/entrez/query.fcgi?db=gene&cmd=search&term=MA0574|Methanosarcina acetivorans C2A, complete genome.|2006-05-02|GenBank	MA0574	1472466
565|Methanosarcina acetivorans|0|512|CDS|MA0575|GI:20089464;GeneID:1472467|NC_003552|20088899|heme d1 biosynthesis protein NirH|NC_003552|678825-679301||http://www.ncbi.nlm.nih.gov/entrez/query.fcgi?db=gene&cmd=search&term=MA0575|Methanosarcina acetivorans C2A, complete genome.|2006-05-02|GenBank	MA0575	1472467
566|Methanosarcina acetivorans|0|512|CDS|MA0576|GI:20089465;GeneID:1472468|NC_003552|20088899|uroporphyrin-III C-methyltransferase|NC_003552|679496-680158||http://www.ncbi.nlm.nih.gov/entrez/query.fcgi?db=gene&cmd=search&term=MA0576|Methanosarcina acetivorans C2A, complete genome.|2006-05-02|GenBank	MA0576	1472468
567|Methanosarcina acetivorans|0|512|CDS|MA0577|GI:20089466;GeneID:1472469|NC_003552|20088899|glutamyl-tRNA reductase|NC_003552|680300-681682|catalyzes the formation of glutamate-1-semialdehyde from glutamyl-tRNA(Glu) and NADPH in prophyrin biosynthesis|http://www.ncbi.nlm.nih.gov/entrez/query.fcgi?db=gene&cmd=search&term=MA0577|Methanosarcina acetivorans C2A, complete genome.|2006-05-02|GenBank	MA0577	1472469
568|Methanosarcina acetivorans|0|512|CDS|MA0578|GI:20089467;GeneID:1472470|NC_003552|20088899|delta-aminolevulinic acid dehydratase|NC_003552|681830-682804|catalyzes the formation of porphobilinogen from 5-aminolevulinate|http://www.ncbi.nlm.nih.gov/entrez/query.fcgi?db=gene&cmd=search&term=MA0578|Methanosarcina acetivorans C2A, complete genome.|2006-05-02|GenBank	MA0578	1472470
569|Methanosarcina acetivorans|0|512|CDS|MA0579|GI:20089468;GeneID:1472471|NC_003552|20088899|transposase|NC_003552|683303-684220||http://www.ncbi.nlm.nih.gov/entrez/query.fcgi?db=gene&cmd=search&term=MA0579|Methanosarcina acetivorans C2A, complete genome.|2006-05-02|GenBank	MA0579	1472471
570|Methanosarcina acetivorans|0|512|CDS|MA0580|GI:20089469;GeneID:1472472|NC_003552|20088899|hypothetical protein|NC_003552|684341-684592||http://www.ncbi.nlm.nih.gov/entrez/query.fcgi?db=gene&cmd=search&term=MA0580|Methanosarcina acetivorans C2A, complete genome.|2006-05-02|GenBank	MA0580	1472472
571|Methanosarcina acetivorans|0|512|CDS|MA0581|GI:20089470;GeneID:1472473|NC_003552|20088899|glutamate-1-semialdehyde aminotransferase|NC_003552|685082-686356|catalyzes the formation of 5-aminolevulinate from (S)-4-amino-5-oxopentanoate|http://www.ncbi.nlm.nih.gov/entrez/query.fcgi?db=gene&cmd=search&term=MA0581|Methanosarcina acetivorans C2A, complete genome.|2006-05-02|GenBank	MA0581	1472473
572|Methanosarcina acetivorans|0|512|CDS|MA0582|GI:20089471;GeneID:1472474|NC_003552|20088899|porphobilinogen deaminase|NC_003552|686420-687373|transformation of 4 prophobilinogen to hydroxymethylbilane in prophyrin biosynthesis|http://www.ncbi.nlm.nih.gov/entrez/query.fcgi?db=gene&cmd=search&term=MA0582|Methanosarcina acetivorans C2A, complete genome.|2006-05-02|GenBank	MA0582	1472474
573|Methanosarcina acetivorans|0|512|CDS|MA0583|GI:20089472;GeneID:1472475|NC_003552|20088899|dihydroorotate dehydrogenase|NC_003552|687382-688317|orotate + H(2)O(2) in the pyrimidine biosynthesis pathway|http://www.ncbi.nlm.nih.gov/entrez/query.fcgi?db=gene&cmd=search&term=MA0583|Methanosarcina acetivorans C2A, complete genome.|2006-05-02|GenBank	MA0583	1472475
574|Methanosarcina acetivorans|0|512|CDS|MA0584|GI:20089473;GeneID:1472476|NC_003552|20088899|dihydroorotate dehydrogenase electron transfer subunit|NC_003552|688317-689096|Responsible for channelling the electrons from the oxidation of dihydroorotate from the FMN redox center in the pyrD subunit to the ultimate electron acceptor NAD(+)|http://www.ncbi.nlm.nih.gov/entrez/query.fcgi?db=gene&cmd=se…	MA0584	1472476
575|Methanosarcina acetivorans|0|512|CDS|MA0585|GI:20089474;GeneID:1472477|NC_003552|20088899|2-hydroxyhepta-2,4-diene-1,7-dioate isomerase|NC_003552|689174-689908||http://www.ncbi.nlm.nih.gov/entrez/query.fcgi?db=gene&cmd=search&term=MA0585|Methanosarcina acetivorans C2A, complete genome.|2006-05-02|GenBank	MA0585	1472477
576|Methanosarcina acetivorans|0|512|CDS|MA0586|GI:20089475;GeneID:1472478|NC_003552|20088899|hypothetical protein|NC_003552|689908-690213||http://www.ncbi.nlm.nih.gov/entrez/query.fcgi?db=gene&cmd=search&term=MA0586|Methanosarcina acetivorans C2A, complete genome.|2006-05-02|GenBank	MA0586	1472478
577|Methanosarcina acetivorans|0|512|CDS|MA0587|GI:20089476;GeneID:1472479|NC_003552|20088899|glutamyl-tRNA synthetase|NC_003552|690617-692356|Charges one glutamine molecule and pairs it to its corresponding RNA trinucleotide during protein translation|http://www.ncbi.nlm.nih.gov/entrez/query.fcgi?db=gene&cmd=search&term=MA0587|Methanosarcina acetivorans C2A, complete genome.|2006-05-02|GenBank	MA0587	1472479
578|Methanosarcina acetivorans|0|512|CDS|MA0588|GI:20089477;GeneID:1472480|NC_003552|20088899|cell surface protein|NC_003552|692491-693603||http://www.ncbi.nlm.nih.gov/entrez/query.fcgi?db=gene&cmd=search&term=MA0588|Methanosarcina acetivorans C2A, complete genome.|2006-05-02|GenBank	MA0588	1472480
579|Methanosarcina acetivorans|0|512|CDS|MA0589|GI:20089478;GeneID:1472481|NC_003552|20088899|hypothetical protein|NC_003552|693783-693989||http://www.ncbi.nlm.nih.gov/entrez/query.fcgi?db=gene&cmd=search&term=MA0589|Methanosarcina acetivorans C2A, complete genome.|2006-05-02|GenBank	MA0589	1472481
580|Methanosarcina acetivorans|0|512|CDS|MA0590|GI:20089479;GeneID:1472482|NC_003552|20088899|replication factor A|NC_003552|694191-695543|binds single-stranded DNA|http://www.ncbi.nlm.nih.gov/entrez/query.fcgi?db=gene&cmd=search&term=MA0590|Methanosarcina acetivorans C2A, complete genome.|2006-05-02|GenBank	MA0590	1472482
581|Methanosarcina acetivorans|0|512|CDS|MA0591|GI:20089480;GeneID:1472483|NC_003552|20088899|hypothetical protein|NC_003552|695452-696402||http://www.ncbi.nlm.nih.gov/entrez/query.fcgi?db=gene&cmd=search&term=MA0591|Methanosarcina acetivorans C2A, complete genome.|2006-05-02|GenBank	MA0591	1472483
582|Methanosarcina acetivorans|0|512|CDS|MA0592|GI:20089481;GeneID:1472484|NC_003552|20088899|phosphoglycerate dehydrogenase|NC_003552|696548-698119||http://www.ncbi.nlm.nih.gov/entrez/query.fcgi?db=gene&cmd=search&term=MA0592|Methanosarcina acetivorans C2A, complete genome.|2006-05-02|GenBank	MA0592	1472484
583|Methanosarcina acetivorans|0|512|CDS|MA0593|GI:20089482;GeneID:1472485|NC_003552|20088899|hypothetical protein|NC_003552|698285-698803||http://www.ncbi.nlm.nih.gov/entrez/query.fcgi?db=gene&cmd=search&term=MA0593|Methanosarcina acetivorans C2A, complete genome.|2006-05-02|GenBank	MA0593	1472485
584|Methanosarcina acetivorans|0|512|CDS|MA0594|GI:20089483;GeneID:1472486|NC_003552|20088899|indolepyruvate decarboxylase|NC_003552|698883-700535||http://www.ncbi.nlm.nih.gov/entrez/query.fcgi?db=gene&cmd=search&term=MA0594|Methanosarcina acetivorans C2A, complete genome.|2006-05-02|GenBank	MA0594	1472486
585|Methanosarcina acetivorans|0|512|CDS|MA0595|GI:20089484;GeneID:1472487|NC_003552|20088899|ribosomal protein L18e|NC_003552|701272-701688||http://www.ncbi.nlm.nih.gov/entrez/query.fcgi?db=gene&cmd=search&term=MA0595|Methanosarcina acetivorans C2A, complete genome.|2006-05-02|GenBank	MA0595	1472487
586|Methanosarcina acetivorans|0|512|CDS|MA0596|GI:20089485;GeneID:1472488|NC_003552|20088899|ribosomal protein L13p|NC_003552|701690-702121||http://www.ncbi.nlm.nih.gov/entrez/query.fcgi?db=gene&cmd=search&term=MA0596|Methanosarcina acetivorans C2A, complete genome.|2006-05-02|GenBank	MA0596	1472488
587|Methanosarcina acetivorans|0|512|CDS|MA0597|GI:20089486;GeneID:1472489|NC_003552|20088899|ribosomal protein S9p|NC_003552|702135-702539||http://www.ncbi.nlm.nih.gov/entrez/query.fcgi?db=gene&cmd=search&term=MA0597|Methanosarcina acetivorans C2A, complete genome.|2006-05-02|GenBank	MA0597	1472489
588|Methanosarcina acetivorans|0|512|CDS|MA0598|GI:20089487;GeneID:1472490|NC_003552|20088899|DNA-directed RNA polymerase subunit N|NC_003552|702548-702736|DNA-dependent RNA polymerase catalyzes the transcription of DNA into RNA using the four ribonucleoside triphosphates as substrates|http://www.ncbi.nlm.nih.gov/entrez/query.fcgi?db=gene&cmd=search&term=MA0598|Methanosarcina acetivorans C2A, com…	MA0598	1472490
589|Methanosarcina acetivorans|0|512|CDS|MA0599|GI:20089488;GeneID:1472491|NC_003552|20088899|DNA-directed RNA polymerase, subunit K|NC_003552|702924-703106||http://www.ncbi.nlm.nih.gov/entrez/query.fcgi?db=gene&cmd=search&term=MA0599|Methanosarcina acetivorans C2A, complete genome.|2006-05-02|GenBank	MA0599	1472491
590|Methanosarcina acetivorans|0|512|CDS|MA0600|GI:20089489;GeneID:1472492|NC_003552|20088899|30S ribosomal protein S2|NC_003552|703179-703922|Essential for binding of S1 to the small ribosomal subunit|http://www.ncbi.nlm.nih.gov/entrez/query.fcgi?db=gene&cmd=search&term=MA0600|Methanosarcina acetivorans C2A, complete genome.|2006-05-02|GenBank	MA0600	1472492
591|Methanosarcina acetivorans|0|512|CDS|MA0601|GI:20089490;GeneID:1472493|NC_003552|20088899|hypothetical protein|NC_003552|703991-704794||http://www.ncbi.nlm.nih.gov/entrez/query.fcgi?db=gene&cmd=search&term=MA0601|Methanosarcina acetivorans C2A, complete genome.|2006-05-02|GenBank	MA0601	1472493
592|Methanosarcina acetivorans|0|512|CDS|MA0602|GI:20089491;GeneID:1472494|NC_003552|20088899|mevalonate kinase|NC_003552|704998-705915|catalyzes the phosphorylation of mevalonate to (R)-5-phosphomevalonate|http://www.ncbi.nlm.nih.gov/entrez/query.fcgi?db=gene&cmd=search&term=MA0602|Methanosarcina acetivorans C2A, complete genome.|2006-05-02|GenBank	MA0602	1472494
593|Methanosarcina acetivorans|0|512|CDS|MA0603|GI:20089492;GeneID:1472495|NC_003552|20088899|amino acid kinase|NC_003552|706015-706797||http://www.ncbi.nlm.nih.gov/entrez/query.fcgi?db=gene&cmd=search&term=MA0603|Methanosarcina acetivorans C2A, complete genome.|2006-05-02|GenBank	MA0603	1472495
594|Methanosarcina acetivorans|0|512|CDS|MA0604|GI:20089493;GeneID:1472496|NC_003552|20088899|isopentenyl pyrophosphate isomerase|NC_003552|706801-707898|catalyzes the isomerization of isopentenyl pyrophosphate to dimethylallyl diphosphate|http://www.ncbi.nlm.nih.gov/entrez/query.fcgi?db=gene&cmd=search&term=MA0604|Methanosarcina acetivorans C2A, complete genome.|2006-05-02|GenBank	MA0604	1472496
595|Methanosarcina acetivorans|0|512|CDS|MA0605|GI:20089494;GeneID:1472497|NC_003552|20088899|metallo-beta-lactamase|NC_003552|709310-710653||http://www.ncbi.nlm.nih.gov/entrez/query.fcgi?db=gene&cmd=search&term=MA0605|Methanosarcina acetivorans C2A, complete genome.|2006-05-02|GenBank	MA0605	1472497
596|Methanosarcina acetivorans|0|512|CDS|MA0606|GI:20089495;GeneID:1472498|NC_003552|20088899|bifunctional short chain isoprenyl diphosphate synthase|NC_003552|710683-711657||http://www.ncbi.nlm.nih.gov/entrez/query.fcgi?db=gene&cmd=search&term=MA0606|Methanosarcina acetivorans C2A, complete genome.|2006-05-02|GenBank	MA0606	1472498
597|Methanosarcina acetivorans|0|512|CDS|MA0607|GI:20089496;GeneID:1472499|NC_003552|20088899|hypothetical protein|NC_003552|711691-711909||http://www.ncbi.nlm.nih.gov/entrez/query.fcgi?db=gene&cmd=search&term=MA0607|Methanosarcina acetivorans C2A, complete genome.|2006-05-02|GenBank	MA0607	1472499
598|Methanosarcina acetivorans|0|512|CDS|MA0608|GI:20089497;GeneID:1472500|NC_003552|20088899|pyruvate phosphate dikinase|NC_003552|712122-714773|catalyzes the formation of phosphoenolpyruvate from pyruvate|http://www.ncbi.nlm.nih.gov/entrez/query.fcgi?db=gene&cmd=search&term=MA0608|Methanosarcina acetivorans C2A, complete genome.|2006-05-02|GenBank	MA0608	1472500
599|Methanosarcina acetivorans|0|512|CDS|MA0609|GI:20089498;GeneID:1472501|NC_003552|20088899|RNA-binding protein|NC_003552|715092-715352|involved in rRNA processing|http://www.ncbi.nlm.nih.gov/entrez/query.fcgi?db=gene&cmd=search&term=MA0609|Methanosarcina acetivorans C2A, complete genome.|2006-05-02|GenBank	MA0609	1472501
600|Methanosarcina acetivorans|0|512|CDS|MA0610|GI:20089499;GeneID:1472502|NC_003552|20088899|transcription initiation factor IIB|NC_003552|715547-716560|stabilizes TBP binding to an archaeal box-A promoter; responsible for recruiting RNA polymerase II to the pre-initiation complex|http://www.ncbi.nlm.nih.gov/entrez/query.fcgi?db=gene&cmd=search&term=MA0610|Methanosarcina acetivorans C2A, complet…	MA0610	1472502
601|Methanosarcina acetivorans|0|512|CDS|MA0611|GI:20089500;GeneID:1472503|NC_003552|20088899|hypothetical protein|NC_003552|716754-717413||http://www.ncbi.nlm.nih.gov/entrez/query.fcgi?db=gene&cmd=search&term=MA0611|Methanosarcina acetivorans C2A, complete genome.|2006-05-02|GenBank	MA0611	1472503
602|Methanosarcina acetivorans|0|512|CDS|MA0612|GI:20089501;GeneID:1472504|NC_003552|20088899|hypothetical protein|NC_003552|717478-717702||http://www.ncbi.nlm.nih.gov/entrez/query.fcgi?db=gene&cmd=search&term=MA0612|Methanosarcina acetivorans C2A, complete genome.|2006-05-02|GenBank	MA0612	1472504
603|Methanosarcina acetivorans|0|512|CDS|MA0613|GI:20089502;GeneID:1472505|NC_003552|20088899|1-methylguanosine tRNA methyltransferase|NC_003552|718050-719060||http://www.ncbi.nlm.nih.gov/entrez/query.fcgi?db=gene&cmd=search&term=MA0613|Methanosarcina acetivorans C2A, complete genome.|2006-05-02|GenBank	MA0613	1472505
604|Methanosarcina acetivorans|0|512|CDS|MA0614|GI:20089503;GeneID:1472506|NC_003552|20088899|3-hydroxyisobutyrate dehydrogenase|NC_003552|720048-720950||http://www.ncbi.nlm.nih.gov/entrez/query.fcgi?db=gene&cmd=search&term=MA0614|Methanosarcina acetivorans C2A, complete genome.|2006-05-02|GenBank	MA0614	1472506
605|Methanosarcina acetivorans|0|512|CDS|MA0615|GI:20089504;GeneID:1472507|NC_003552|20088899|transmembrane transport protein (DitE homolog)|NC_003552|721540-723159||http://www.ncbi.nlm.nih.gov/entrez/query.fcgi?db=gene&cmd=search&term=MA0615|Methanosarcina acetivorans C2A, complete genome.|2006-05-02|GenBank	MA0615	1472507
606|Methanosarcina acetivorans|0|512|CDS|MA0616|GI:20089505;GeneID:1472508|NC_003552|20088899|2-cys peroxiredoxin, subunit A|NC_003552|723868-724329||http://www.ncbi.nlm.nih.gov/entrez/query.fcgi?db=gene&cmd=search&term=MA0616|Methanosarcina acetivorans C2A, complete genome.|2006-05-02|GenBank	MA0616	1472508
607|Methanosarcina acetivorans|0|512|CDS|MA0617|GI:20089506;GeneID:1472509|NC_003552|20088899|cation efflux system protein|NC_003552|724667-725662||http://www.ncbi.nlm.nih.gov/entrez/query.fcgi?db=gene&cmd=search&term=MA0617|Methanosarcina acetivorans C2A, complete genome.|2006-05-02|GenBank	MA0617	1472509
608|Methanosarcina acetivorans|0|512|CDS|MA0619|GI:20089507;GeneID:1472511|NC_003552|20088899|sensory transduction histidine kinase|NC_003552|727859-729823||http://www.ncbi.nlm.nih.gov/entrez/query.fcgi?db=gene&cmd=search&term=MA0619|Methanosarcina acetivorans C2A, complete genome.|2006-05-02|GenBank	MA0619	1472511
609|Methanosarcina acetivorans|0|512|CDS|MA0620|GI:20089508;GeneID:1472512|NC_003552|20088899|sensory transduction histidine kinase|NC_003552|730311-732335||http://www.ncbi.nlm.nih.gov/entrez/query.fcgi?db=gene&cmd=search&term=MA0620|Methanosarcina acetivorans C2A, complete genome.|2006-05-02|GenBank	MA0620	1472512
610|Methanosarcina acetivorans|0|512|CDS|MA0621|GI:20089509;GeneID:1472513|NC_003552|20088899|hypothetical protein|NC_003552|732897-734000||http://www.ncbi.nlm.nih.gov/entrez/query.fcgi?db=gene&cmd=search&term=MA0621|Methanosarcina acetivorans C2A, complete genome.|2006-05-02|GenBank	MA0621	1472513
611|Methanosarcina acetivorans|0|512|CDS|MA0622|GI:20089510;GeneID:1472514|NC_003552|20088899|hypothetical protein|NC_003552|734439-735272||http://www.ncbi.nlm.nih.gov/entrez/query.fcgi?db=gene&cmd=search&term=MA0622|Methanosarcina acetivorans C2A, complete genome.|2006-05-02|GenBank	MA0622	1472514
612|Methanosarcina acetivorans|0|512|CDS|MA0623|GI:20089511;GeneID:1472515|NC_003552|20088899|hypothetical protein|NC_003552|735572-736234||http://www.ncbi.nlm.nih.gov/entrez/query.fcgi?db=gene&cmd=search&term=MA0623|Methanosarcina acetivorans C2A, complete genome.|2006-05-02|GenBank	MA0623	1472515
613|Methanosarcina acetivorans|0|512|CDS|MA0624|GI:20089512;GeneID:1472516|NC_003552|20088899|hypothetical protein|NC_003552|736295-736660||http://www.ncbi.nlm.nih.gov/entrez/query.fcgi?db=gene&cmd=search&term=MA0624|Methanosarcina acetivorans C2A, complete genome.|2006-05-02|GenBank	MA0624	1472516
614|Methanosarcina acetivorans|0|512|CDS|MA0625|GI:20089513;GeneID:1472517|NC_003552|20088899|hypothetical protein|NC_003552|736696-736983||http://www.ncbi.nlm.nih.gov/entrez/query.fcgi?db=gene&cmd=search&term=MA0625|Methanosarcina acetivorans C2A, complete genome.|2006-05-02|GenBank	MA0625	1472517
615|Methanosarcina acetivorans|0|512|CDS|MA0626|GI:20089514;GeneID:1472518|NC_003552|20088899|hypothetical protein|NC_003552|737183-737878||http://www.ncbi.nlm.nih.gov/entrez/query.fcgi?db=gene&cmd=search&term=MA0626|Methanosarcina acetivorans C2A, complete genome.|2006-05-02|GenBank	MA0626	1472518
616|Methanosarcina acetivorans|0|512|CDS|MA0627|GI:20089515;GeneID:1472519|NC_003552|20088899|antigen|NC_003552|738022-739992||http://www.ncbi.nlm.nih.gov/entrez/query.fcgi?db=gene&cmd=search&term=MA0627|Methanosarcina acetivorans C2A, complete genome.|2006-05-02|GenBank	MA0627	1472519
617|Methanosarcina acetivorans|0|512|CDS|MA0628|GI:20089516;GeneID:1472520|NC_003552|20088899|hypothetical protein|NC_003552|740029-741168||http://www.ncbi.nlm.nih.gov/entrez/query.fcgi?db=gene&cmd=search&term=MA0628|Methanosarcina acetivorans C2A, complete genome.|2006-05-02|GenBank	MA0628	1472520
618|Methanosarcina acetivorans|0|512|CDS|MA0629|GI:20089517;GeneID:1472521|NC_003552|20088899|hypothetical protein|NC_003552|741262-741669||http://www.ncbi.nlm.nih.gov/entrez/query.fcgi?db=gene&cmd=search&term=MA0629|Methanosarcina acetivorans C2A, complete genome.|2006-05-02|GenBank	MA0629	1472521
619|Methanosarcina acetivorans|0|512|CDS|MA0630|GI:20089518;GeneID:1472522|NC_003552|20088899|groES protein (Cpn10)|NC_003552|741874-742203||http://www.ncbi.nlm.nih.gov/entrez/query.fcgi?db=gene&cmd=search&term=MA0630|Methanosarcina acetivorans C2A, complete genome.|2006-05-02|GenBank	MA0630	1472522
620|Methanosarcina acetivorans|0|512|CDS|MA0631|GI:20089519;GeneID:1472523|NC_003552|20088899|groEL protein (Cpn60)|NC_003552|742329-743939||http://www.ncbi.nlm.nih.gov/entrez/query.fcgi?db=gene&cmd=search&term=MA0631|Methanosarcina acetivorans C2A, complete genome.|2006-05-02|GenBank	MA0631	1472523
621|Methanosarcina acetivorans|0|512|CDS|MA0633|GI:20089520;GeneID:1472525|NC_003552|20088899|hypothetical protein|NC_003552|744362-745201||http://www.ncbi.nlm.nih.gov/entrez/query.fcgi?db=gene&cmd=search&term=MA0633|Methanosarcina acetivorans C2A, complete genome.|2006-05-02|GenBank	MA0633	1472525
622|Methanosarcina acetivorans|0|512|CDS|MA0634|GI:20089521;GeneID:1472526|NC_003552|20088899|hypothetical protein|NC_003552|745333-746016||http://www.ncbi.nlm.nih.gov/entrez/query.fcgi?db=gene&cmd=search&term=MA0634|Methanosarcina acetivorans C2A, complete genome.|2006-05-02|GenBank	MA0634	1472526
623|Methanosarcina acetivorans|0|512|CDS|MA0635|GI:20089522;GeneID:1472527|NC_003552|20088899|hypothetical protein|NC_003552|746160-746804||http://www.ncbi.nlm.nih.gov/entrez/query.fcgi?db=gene&cmd=search&term=MA0635|Methanosarcina acetivorans C2A, complete genome.|2006-05-02|GenBank	MA0635	1472527
624|Methanosarcina acetivorans|0|512|CDS|MA0636|GI:20089523;GeneID:1472528|NC_003552|20088899|aspartate aminotransferase|NC_003552|747109-748293|catalyzes the formation of oxalozcetate and L-glutamate from L-aspartate and 2-oxoglutarate|http://www.ncbi.nlm.nih.gov/entrez/query.fcgi?db=gene&cmd=search&term=MA0636|Methanosarcina acetivorans C2A, complete genome.|2006-05-02|GenBank	MA0636	1472528
625|Methanosarcina acetivorans|0|512|CDS|MA0637|GI:20089524;GeneID:1472529|NC_003552|20088899|S-layer-like protein|NC_003552|748504-749592||http://www.ncbi.nlm.nih.gov/entrez/query.fcgi?db=gene&cmd=search&term=MA0637|Methanosarcina acetivorans C2A, complete genome.|2006-05-02|GenBank	MA0637	1472529
626|Methanosarcina acetivorans|0|512|CDS|MA0638|GI:20089525;GeneID:1472530|NC_003552|20088899|hypothetical protein|NC_003552|749793-750596||http://www.ncbi.nlm.nih.gov/entrez/query.fcgi?db=gene&cmd=search&term=MA0638|Methanosarcina acetivorans C2A, complete genome.|2006-05-02|GenBank	MA0638	1472530
627|Methanosarcina acetivorans|0|512|CDS|MA0639|GI:20089526;GeneID:1472531|NC_003552|20088899|rubrerythrin|NC_003552|751638-752129||http://www.ncbi.nlm.nih.gov/entrez/query.fcgi?db=gene&cmd=search&term=MA0639|Methanosarcina acetivorans C2A, complete genome.|2006-05-02|GenBank	MA0639	1472531
628|Methanosarcina acetivorans|0|512|CDS|MA0640|GI:20089527;GeneID:1472532|NC_003552|20088899|hypothetical protein|NC_003552|752315-753082||http://www.ncbi.nlm.nih.gov/entrez/query.fcgi?db=gene&cmd=search&term=MA0640|Methanosarcina acetivorans C2A, complete genome.|2006-05-02|GenBank	MA0640	1472532
629|Methanosarcina acetivorans|0|512|CDS|MA0641|GI:20089528;GeneID:1472533|NC_003552|20088899|hypothetical protein|NC_003552|754586-755989||http://www.ncbi.nlm.nih.gov/entrez/query.fcgi?db=gene&cmd=search&term=MA0641|Methanosarcina acetivorans C2A, complete genome.|2006-05-02|GenBank	MA0641	1472533
630|Methanosarcina acetivorans|0|512|CDS|MA0642|GI:20089529;GeneID:1472534|NC_003552|20088899|3-isopropylmalate dehydratase|NC_003552|756108-756878||http://www.ncbi.nlm.nih.gov/entrez/query.fcgi?db=gene&cmd=search&term=MA0642|Methanosarcina acetivorans C2A, complete genome.|2006-05-02|GenBank	MA0642	1472534
631|Methanosarcina acetivorans|0|512|CDS|MA0643|GI:20089530;GeneID:1472535|NC_003552|20088899|hypothetical protein|NC_003552|756888-757043||http://www.ncbi.nlm.nih.gov/entrez/query.fcgi?db=gene&cmd=search&term=MA0643|Methanosarcina acetivorans C2A, complete genome.|2006-05-02|GenBank	MA0643	1472535
632|Methanosarcina acetivorans|0|512|CDS|MA0644|GI:20089531;GeneID:1472536|NC_003552|20088899|translation initiation factor IF-2 alpha subunit|NC_003552|757050-757865|eIF-2A; functions in the early steps of protein synthesis by forming a ternary complex with GTP and initiator tRNA|http://www.ncbi.nlm.nih.gov/entrez/query.fcgi?db=gene&cmd=search&term=MA0644|Methanosarcina acetivorans C2A, complete…	MA0644	1472536
633|Methanosarcina acetivorans|0|512|CDS|MA0645|GI:20089532;GeneID:1472537|NC_003552|20088899|ribosomal protein S27e|NC_003552|757929-758117||http://www.ncbi.nlm.nih.gov/entrez/query.fcgi?db=gene&cmd=search&term=MA0645|Methanosarcina acetivorans C2A, complete genome.|2006-05-02|GenBank	MA0645	1472537
634|Methanosarcina acetivorans|0|512|CDS|MA0646|GI:20089533;GeneID:1472538|NC_003552|20088899|50S ribosomal protein L44e|NC_003552|758124-758402|protein component of the ribosomal E (exit) site that binds newly deacylated tRNAs after peptide bond formation|http://www.ncbi.nlm.nih.gov/entrez/query.fcgi?db=gene&cmd=search&term=MA0646|Methanosarcina acetivorans C2A, complete genome.|2006-05-02|GenBa…	MA0646	1472538
635|Methanosarcina acetivorans|0|512|CDS|MA0647|GI:20089534;GeneID:1472539|NC_003552|20088899|hypothetical protein|NC_003552|758802-759539||http://www.ncbi.nlm.nih.gov/entrez/query.fcgi?db=gene&cmd=search&term=MA0647|Methanosarcina acetivorans C2A, complete genome.|2006-05-02|GenBank	MA0647	1472539
636|Methanosarcina acetivorans|0|512|CDS|MA0648|GI:20089535;GeneID:1472540|NC_003552|20088899|DNA primase small subunit|NC_003552|759493-760737|DNA primase is the polymerase that synthesizes small RNA primers for the Okazaki fragments on both template strands at replication forks during chromosomal DNA synthesis|http://www.ncbi.nlm.nih.gov/entrez/query.fcgi?db=gene&cmd=search&term=MA0648|Methanos…	MA0648	1472540
637|Methanosarcina acetivorans|0|512|CDS|MA0649|GI:20089536;GeneID:1472541|NC_003552|20088899|hypothetical protein|NC_003552|761249-762172||http://www.ncbi.nlm.nih.gov/entrez/query.fcgi?db=gene&cmd=search&term=MA0649|Methanosarcina acetivorans C2A, complete genome.|2006-05-02|GenBank	MA0649	1472541
638|Methanosarcina acetivorans|0|512|CDS|MA0650|GI:20089537;GeneID:1472542|NC_003552|20088899|hypothetical protein|NC_003552|762428-763123||http://www.ncbi.nlm.nih.gov/entrez/query.fcgi?db=gene&cmd=search&term=MA0650|Methanosarcina acetivorans C2A, complete genome.|2006-05-02|GenBank	MA0650	1472542
639|Methanosarcina acetivorans|0|512|CDS|MA0651|GI:20089538;GeneID:1472543|NC_003552|20088899|hypothetical protein|NC_003552|763478-765844||http://www.ncbi.nlm.nih.gov/entrez/query.fcgi?db=gene&cmd=search&term=MA0651|Methanosarcina acetivorans C2A, complete genome.|2006-05-02|GenBank	MA0651	1472543
640|Methanosarcina acetivorans|0|512|CDS|MA0652|GI:20089539;GeneID:1472544|NC_003552|20088899|cell division protein pelota|NC_003552|765841-766893||http://www.ncbi.nlm.nih.gov/entrez/query.fcgi?db=gene&cmd=search&term=MA0652|Methanosarcina acetivorans C2A, complete genome.|2006-05-02|GenBank	MA0652	1472544
641|Methanosarcina acetivorans|0|512|CDS|MA0653|GI:20089540;GeneID:1472545|NC_003552|20088899|hypothetical protein|NC_003552|767419-769431||http://www.ncbi.nlm.nih.gov/entrez/query.fcgi?db=gene&cmd=search&term=MA0653|Methanosarcina acetivorans C2A, complete genome.|2006-05-02|GenBank	MA0653	1472545
642|Methanosarcina acetivorans|0|512|CDS|MA0654|GI:20089541;GeneID:1472546|NC_003552|20088899|hypothetical protein|NC_003552|769777-770547||http://www.ncbi.nlm.nih.gov/entrez/query.fcgi?db=gene&cmd=search&term=MA0654|Methanosarcina acetivorans C2A, complete genome.|2006-05-02|GenBank	MA0654	1472546
643|Methanosarcina acetivorans|0|512|CDS|MA0655|GI:20089542;GeneID:1472547|NC_003552|20088899|hypothetical protein|NC_003552|770644-771537||http://www.ncbi.nlm.nih.gov/entrez/query.fcgi?db=gene&cmd=search&term=MA0655|Methanosarcina acetivorans C2A, complete genome.|2006-05-02|GenBank	MA0655	1472547
644|Methanosarcina acetivorans|0|512|CDS|MA0656|GI:20089543;GeneID:1472548|NC_003552|20088899|2'-5' RNA ligase|NC_003552|771938-772492||http://www.ncbi.nlm.nih.gov/entrez/query.fcgi?db=gene&cmd=search&term=MA0656|Methanosarcina acetivorans C2A, complete genome.|2006-05-02|GenBank	MA0656	1472548
645|Methanosarcina acetivorans|0|512|CDS|MA0657|GI:20089544;GeneID:1472549|NC_003552|20088899|membrane protein|NC_003552|772694-773713||http://www.ncbi.nlm.nih.gov/entrez/query.fcgi?db=gene&cmd=search&term=MA0657|Methanosarcina acetivorans C2A, complete genome.|2006-05-02|GenBank	MA0657	1472549
646|Methanosarcina acetivorans|0|512|CDS|MA0658|GI:20089545;GeneID:1472550|NC_003552|20088899|hypothetical protein|NC_003552|774904-776406||http://www.ncbi.nlm.nih.gov/entrez/query.fcgi?db=gene&cmd=search&term=MA0658|Methanosarcina acetivorans C2A, complete genome.|2006-05-02|GenBank	MA0658	1472550
647|Methanosarcina acetivorans|0|512|CDS|MA0659|GI:20089546;GeneID:1472551|NC_003552|20088899|Na+-transporting NADH:ubiquinone oxidoreductase, subunit 1|NC_003552|776384-777727||http://www.ncbi.nlm.nih.gov/entrez/query.fcgi?db=gene&cmd=search&term=MA0659|Methanosarcina acetivorans C2A, complete genome.|2006-05-02|GenBank	MA0659	1472551
648|Methanosarcina acetivorans|0|512|CDS|MA0660|GI:20089547;GeneID:1472552|NC_003552|20088899|Na+-transporting NADH:ubiquinone oxidoreductase, subunit 2|NC_003552|777724-778590||http://www.ncbi.nlm.nih.gov/entrez/query.fcgi?db=gene&cmd=search&term=MA0660|Methanosarcina acetivorans C2A, complete genome.|2006-05-02|GenBank	MA0660	1472552
649|Methanosarcina acetivorans|0|512|CDS|MA0661|GI:20089548;GeneID:1472553|NC_003552|20088899|Na+-transporting NADH:ubiquinone oxidoreductase, subunit 3|NC_003552|778583-779149||http://www.ncbi.nlm.nih.gov/entrez/query.fcgi?db=gene&cmd=search&term=MA0661|Methanosarcina acetivorans C2A, complete genome.|2006-05-02|GenBank	MA0661	1472553
650|Methanosarcina acetivorans|0|512|CDS|MA0662|GI:20089549;GeneID:1472554|NC_003552|20088899|NADH-ubiquinone oxidoreductase|NC_003552|779127-779768|Provides the input to the respiratory chain from the NAD-linked dehydrogenases of the citric acid cycle. The complex couples the oxidation of NADH and the reduction of ubiquinone, to the generation of a proton gradient which is then used for ATP synt…	MA0662	1472554
651|Methanosarcina acetivorans|0|512|CDS|MA0663|GI:20089550;GeneID:1472555|NC_003552|20088899|Na+-transporting NADH:ubiquinone oxidoreductase, subunit 5|NC_003552|779761-780360||http://www.ncbi.nlm.nih.gov/entrez/query.fcgi?db=gene&cmd=search&term=MA0663|Methanosarcina acetivorans C2A, complete genome.|2006-05-02|GenBank	MA0663	1472555
652|Methanosarcina acetivorans|0|512|CDS|MA0664|GI:20089551;GeneID:1472556|NC_003552|20088899|ferredoxin|NC_003552|780353-781147|Involved in the electron transport chain|http://www.ncbi.nlm.nih.gov/entrez/query.fcgi?db=gene&cmd=search&term=MA0664|Methanosarcina acetivorans C2A, complete genome.|2006-05-02|GenBank	MA0664	1472556
653|Methanosarcina acetivorans|0|512|CDS|MA0665|GI:20089552;GeneID:1472557|NC_003552|20088899|hypothetical protein|NC_003552|781197-781532||http://www.ncbi.nlm.nih.gov/entrez/query.fcgi?db=gene&cmd=search&term=MA0665|Methanosarcina acetivorans C2A, complete genome.|2006-05-02|GenBank	MA0665	1472557
654|Methanosarcina acetivorans|0|512|CDS|MA0666|GI:20089553;GeneID:1472558|NC_003552|20088899|hypothetical protein|NC_003552|781743-782240||http://www.ncbi.nlm.nih.gov/entrez/query.fcgi?db=gene&cmd=search&term=MA0666|Methanosarcina acetivorans C2A, complete genome.|2006-05-02|GenBank	MA0666	1472558
655|Methanosarcina acetivorans|0|512|CDS|MA0667|GI:20089554;GeneID:1472559|NC_003552|20088899|hypothetical protein|NC_003552|782413-783480||http://www.ncbi.nlm.nih.gov/entrez/query.fcgi?db=gene&cmd=search&term=MA0667|Methanosarcina acetivorans C2A, complete genome.|2006-05-02|GenBank	MA0667	1472559
656|Methanosarcina acetivorans|0|512|CDS|MA0669|GI:20089555;GeneID:1472561|NC_003552|20088899|replication factor C, small subunit|NC_003552|784990-786006||http://www.ncbi.nlm.nih.gov/entrez/query.fcgi?db=gene&cmd=search&term=MA0669|Methanosarcina acetivorans C2A, complete genome.|2006-05-02|GenBank	MA0669	1472561
657|Methanosarcina acetivorans|0|512|CDS|MA0671|GI:20089556;GeneID:1472563|NC_003552|20088899|formylmethanofuran dehydrogenase, subunit G|NC_003552|786830-787093||http://www.ncbi.nlm.nih.gov/entrez/query.fcgi?db=gene&cmd=search&term=MA0671|Methanosarcina acetivorans C2A, complete genome.|2006-05-02|GenBank	MA0671	1472563
658|Methanosarcina acetivorans|0|512|CDS|MA0672|GI:20089557;GeneID:1472564|NC_003552|20088899|archaeal histone|NC_003552|787229-787438||http://www.ncbi.nlm.nih.gov/entrez/query.fcgi?db=gene&cmd=search&term=MA0672|Methanosarcina acetivorans C2A, complete genome.|2006-05-02|GenBank	MA0672	1472564
659|Methanosarcina acetivorans|0|512|CDS|MA0673|GI:20089558;GeneID:1472565|NC_003552|20088899|hypothetical protein|NC_003552|787765-788736||http://www.ncbi.nlm.nih.gov/entrez/query.fcgi?db=gene&cmd=search&term=MA0673|Methanosarcina acetivorans C2A, complete genome.|2006-05-02|GenBank	MA0673	1472565
660|Methanosarcina acetivorans|0|512|CDS|MA0674|GI:20089559;GeneID:1472566|NC_003552|20088899|oxaloacetate decarboxylase|NC_003552|789265-790983|Converts oxaloacetate to phosphoenolpyruvate using ATP as an energy source|http://www.ncbi.nlm.nih.gov/entrez/query.fcgi?db=gene&cmd=search&term=MA0674|Methanosarcina acetivorans C2A, complete genome.|2006-05-02|GenBank	MA0674	1472566
661|Methanosarcina acetivorans|0|512|CDS|MA0675|GI:20089560;GeneID:1472567|NC_003552|20088899|acetyl-CoA carboxylase|NC_003552|791006-792487|Catalyzes the formation of malnoyl-CoA, which in turn controls the rate of fatty acid metabolism|http://www.ncbi.nlm.nih.gov/entrez/query.fcgi?db=gene&cmd=search&term=MA0675|Methanosarcina acetivorans C2A, complete genome.|2006-05-02|GenBank	MA0675	1472567
662|Methanosarcina acetivorans|0|512|CDS|MA0676|GI:20089561;GeneID:1472568|NC_003552|20088899|biotin operon repressor/biotin-pyruvate carboxylase ligase|NC_003552|792605-793582||http://www.ncbi.nlm.nih.gov/entrez/query.fcgi?db=gene&cmd=search&term=MA0676|Methanosarcina acetivorans C2A, complete genome.|2006-05-02|GenBank	MA0676	1472568
663|Methanosarcina acetivorans|0|512|CDS|MA0677|GI:20089562;GeneID:1472569|NC_003552|20088899|hypothetical protein|NC_003552|793548-794189||http://www.ncbi.nlm.nih.gov/entrez/query.fcgi?db=gene&cmd=search&term=MA0677|Methanosarcina acetivorans C2A, complete genome.|2006-05-02|GenBank	MA0677	1472569
664|Methanosarcina acetivorans|0|512|CDS|MA0678|GI:20089563;GeneID:1472570|NC_003552|20088899|hypothetical protein|NC_003552|794778-795740||http://www.ncbi.nlm.nih.gov/entrez/query.fcgi?db=gene&cmd=search&term=MA0678|Methanosarcina acetivorans C2A, complete genome.|2006-05-02|GenBank	MA0678	1472570
665|Methanosarcina acetivorans|0|512|CDS|MA0679|GI:20089564;GeneID:1472571|NC_003552|20088899|hypothetical protein|NC_003552|795772-796494||http://www.ncbi.nlm.nih.gov/entrez/query.fcgi?db=gene&cmd=search&term=MA0679|Methanosarcina acetivorans C2A, complete genome.|2006-05-02|GenBank	MA0679	1472571
666|Methanosarcina acetivorans|0|512|CDS|MA0680|GI:20089565;GeneID:1472572|NC_003552|20088899|hypothetical protein|NC_003552|796533-796823||http://www.ncbi.nlm.nih.gov/entrez/query.fcgi?db=gene&cmd=search&term=MA0680|Methanosarcina acetivorans C2A, complete genome.|2006-05-02|GenBank	MA0680	1472572
667|Methanosarcina acetivorans|0|512|CDS|MA0681|GI:20089566;GeneID:1472573|NC_003552|20088899|Mcm2 DNA replication licensing factor|NC_003552|796970-799075||http://www.ncbi.nlm.nih.gov/entrez/query.fcgi?db=gene&cmd=search&term=MA0681|Methanosarcina acetivorans C2A, complete genome.|2006-05-02|GenBank	MA0681	1472573
668|Methanosarcina acetivorans|0|512|CDS|MA0682|GI:20089567;GeneID:1472574|NC_003552|20088899|SpoU rRNA methylase|NC_003552|799193-799960||http://www.ncbi.nlm.nih.gov/entrez/query.fcgi?db=gene&cmd=search&term=MA0682|Methanosarcina acetivorans C2A, complete genome.|2006-05-02|GenBank	MA0682	1472574
669|Methanosarcina acetivorans|0|512|CDS|MA0683|GI:20089568;GeneID:1472575|NC_003552|20088899|ferredoxin|NC_003552|799988-800185||http://www.ncbi.nlm.nih.gov/entrez/query.fcgi?db=gene&cmd=search&term=MA0683|Methanosarcina acetivorans C2A, complete genome.|2006-05-02|GenBank	MA0683	1472575
670|Methanosarcina acetivorans|0|512|CDS|MA0684|GI:20089569;GeneID:1472576|NC_003552|20088899|hypothetical protein|NC_003552|800592-800975||http://www.ncbi.nlm.nih.gov/entrez/query.fcgi?db=gene&cmd=search&term=MA0684|Methanosarcina acetivorans C2A, complete genome.|2006-05-02|GenBank	MA0684	1472576
671|Methanosarcina acetivorans|0|512|CDS|MA0685|GI:20089570;GeneID:1472577|NC_003552|20088899|sulfite reductase|NC_003552|801909-802595||http://www.ncbi.nlm.nih.gov/entrez/query.fcgi?db=gene&cmd=search&term=MA0685|Methanosarcina acetivorans C2A, complete genome.|2006-05-02|GenBank	MA0685	1472577
672|Methanosarcina acetivorans|0|512|CDS|MA0686|GI:20089571;GeneID:1472578|NC_003552|20088899|hypothetical protein|NC_003552|802931-803206||http://www.ncbi.nlm.nih.gov/entrez/query.fcgi?db=gene&cmd=search&term=MA0686|Methanosarcina acetivorans C2A, complete genome.|2006-05-02|GenBank	MA0686	1472578
673|Methanosarcina acetivorans|0|512|CDS|MA0687|GI:20089572;GeneID:1472579|NC_003552|20088899|heterodisulfide reductase, subunit E|NC_003552|803352-804146||http://www.ncbi.nlm.nih.gov/entrez/query.fcgi?db=gene&cmd=search&term=MA0687|Methanosarcina acetivorans C2A, complete genome.|2006-05-02|GenBank	MA0687	1472579
674|Methanosarcina acetivorans|0|512|CDS|MA0688|GI:20089573;GeneID:1472580|NC_003552|20088899|heterodisulfide reductase, subunit D|NC_003552|804148-805377||http://www.ncbi.nlm.nih.gov/entrez/query.fcgi?db=gene&cmd=search&term=MA0688|Methanosarcina acetivorans C2A, complete genome.|2006-05-02|GenBank	MA0688	1472580
675|Methanosarcina acetivorans|0|512|CDS|MA0689|GI:20089574;GeneID:1472581|NC_003552|20088899|hypothetical protein|NC_003552|805491-806126||http://www.ncbi.nlm.nih.gov/entrez/query.fcgi?db=gene&cmd=search&term=MA0689|Methanosarcina acetivorans C2A, complete genome.|2006-05-02|GenBank	MA0689	1472581
676|Methanosarcina acetivorans|0|512|CDS|MA0690|GI:20089575;GeneID:1472582|NC_003552|20088899|hypothetical protein|NC_003552|806119-806751||http://www.ncbi.nlm.nih.gov/entrez/query.fcgi?db=gene&cmd=search&term=MA0690|Methanosarcina acetivorans C2A, complete genome.|2006-05-02|GenBank	MA0690	1472582
677|Methanosarcina acetivorans|0|512|CDS|MA0691|GI:20089576;GeneID:1472583|NC_003552|20088899|geranylgeranyl reductase|NC_003552|806882-808051||http://www.ncbi.nlm.nih.gov/entrez/query.fcgi?db=gene&cmd=search&term=MA0691|Methanosarcina acetivorans C2A, complete genome.|2006-05-02|GenBank	MA0691	1472583
678|Methanosarcina acetivorans|0|512|CDS|MA0692|GI:20089577;GeneID:1472584|NC_003552|20088899|geranylgeranyl reductase|NC_003552|808279-809448||http://www.ncbi.nlm.nih.gov/entrez/query.fcgi?db=gene&cmd=search&term=MA0692|Methanosarcina acetivorans C2A, complete genome.|2006-05-02|GenBank	MA0692	1472584
679|Methanosarcina acetivorans|0|512|CDS|MA0693|GI:20089578;GeneID:1472585|NC_003552|20088899|hypothetical protein|NC_003552|810326-811465||http://www.ncbi.nlm.nih.gov/entrez/query.fcgi?db=gene&cmd=search&term=MA0693|Methanosarcina acetivorans C2A, complete genome.|2006-05-02|GenBank	MA0693	1472585
680|Methanosarcina acetivorans|0|512|CDS|MA0694|GI:20089579;GeneID:1472586|NC_003552|20088899|CitG family protein|NC_003552|811452-812492||http://www.ncbi.nlm.nih.gov/entrez/query.fcgi?db=gene&cmd=search&term=MA0694|Methanosarcina acetivorans C2A, complete genome.|2006-05-02|GenBank	MA0694	1472586
681|Methanosarcina acetivorans|0|512|CDS|MA0695|GI:20089580;GeneID:1472587|NC_003552|20088899|hypothetical protein|NC_003552|812489-813127||http://www.ncbi.nlm.nih.gov/entrez/query.fcgi?db=gene&cmd=search&term=MA0695|Methanosarcina acetivorans C2A, complete genome.|2006-05-02|GenBank	MA0695	1472587
682|Methanosarcina acetivorans|0|512|CDS|MA0696|GI:20089581;GeneID:1472588|NC_003552|20088899|flavoprotein|NC_003552|813275-813994||http://www.ncbi.nlm.nih.gov/entrez/query.fcgi?db=gene&cmd=search&term=MA0696|Methanosarcina acetivorans C2A, complete genome.|2006-05-02|GenBank	MA0696	1472588
683|Methanosarcina acetivorans|0|512|CDS|MA0697|GI:20089582;GeneID:1472589|NC_003552|20088899|oligopeptide ABC transporter, ATP-binding protein|NC_003552|814086-814784||http://www.ncbi.nlm.nih.gov/entrez/query.fcgi?db=gene&cmd=search&term=MA0697|Methanosarcina acetivorans C2A, complete genome.|2006-05-02|GenBank	MA0697	1472589
684|Methanosarcina acetivorans|0|512|CDS|MA0698|GI:20089583;GeneID:1472590|NC_003552|20088899|oligopeptide ABC transporter, ATP-binding protein|NC_003552|814766-815719||http://www.ncbi.nlm.nih.gov/entrez/query.fcgi?db=gene&cmd=search&term=MA0698|Methanosarcina acetivorans C2A, complete genome.|2006-05-02|GenBank	MA0698	1472590
685|Methanosarcina acetivorans|0|512|CDS|MA0699|GI:20089584;GeneID:1472591|NC_003552|20088899|oligopeptide ABC transporter, permease protein|NC_003552|815716-816687||http://www.ncbi.nlm.nih.gov/entrez/query.fcgi?db=gene&cmd=search&term=MA0699|Methanosarcina acetivorans C2A, complete genome.|2006-05-02|GenBank	MA0699	1472591
686|Methanosarcina acetivorans|0|512|CDS|MA0700|GI:20089585;GeneID:1472592|NC_003552|20088899|oligopeptide ABC transporter, permease protein|NC_003552|816684-817631||http://www.ncbi.nlm.nih.gov/entrez/query.fcgi?db=gene&cmd=search&term=MA0700|Methanosarcina acetivorans C2A, complete genome.|2006-05-02|GenBank	MA0700	1472592
687|Methanosarcina acetivorans|0|512|CDS|MA0701|GI:20089586;GeneID:1472593|NC_003552|20088899|oligopeptide ABC transporter, solute-binding protein|NC_003552|817825-819624||http://www.ncbi.nlm.nih.gov/entrez/query.fcgi?db=gene&cmd=search&term=MA0701|Methanosarcina acetivorans C2A, complete genome.|2006-05-02|GenBank	MA0701	1472593
688|Methanosarcina acetivorans|0|512|CDS|MA0702|GI:20089587;GeneID:1472594|NC_003552|20088899|hypothetical protein|NC_003552|819984-820226||http://www.ncbi.nlm.nih.gov/entrez/query.fcgi?db=gene&cmd=search&term=MA0702|Methanosarcina acetivorans C2A, complete genome.|2006-05-02|GenBank	MA0702	1472594
689|Methanosarcina acetivorans|0|512|CDS|MA0703|GI:20089588;GeneID:1472595|NC_003552|20088899|hypothetical protein|NC_003552|820217-821221||http://www.ncbi.nlm.nih.gov/entrez/query.fcgi?db=gene&cmd=search&term=MA0703|Methanosarcina acetivorans C2A, complete genome.|2006-05-02|GenBank	MA0703	1472595
690|Methanosarcina acetivorans|0|512|CDS|MA0704|GI:20089589;GeneID:1472596|NC_003552|20088899|hypothetical protein|NC_003552|821430-821927||http://www.ncbi.nlm.nih.gov/entrez/query.fcgi?db=gene&cmd=search&term=MA0704|Methanosarcina acetivorans C2A, complete genome.|2006-05-02|GenBank	MA0704	1472596
691|Methanosarcina acetivorans|0|512|CDS|MA0705|GI:20089590;GeneID:1472597|NC_003552|20088899|aldehyde dehydrogenase|NC_003552|822113-823519||http://www.ncbi.nlm.nih.gov/entrez/query.fcgi?db=gene&cmd=search&term=MA0705|Methanosarcina acetivorans C2A, complete genome.|2006-05-02|GenBank	MA0705	1472597
692|Methanosarcina acetivorans|0|512|CDS|MA0706|GI:20089591;GeneID:1472598|NC_003552|20088899|hypothetical protein|NC_003552|823573-823938||http://www.ncbi.nlm.nih.gov/entrez/query.fcgi?db=gene&cmd=search&term=MA0706|Methanosarcina acetivorans C2A, complete genome.|2006-05-02|GenBank	MA0706	1472598
693|Methanosarcina acetivorans|0|512|CDS|MA0707|GI:20089592;GeneID:1472599|NC_003552|20088899|caffeoyl-CoA O-methyltransferase|NC_003552|824337-824927||http://www.ncbi.nlm.nih.gov/entrez/query.fcgi?db=gene&cmd=search&term=MA0707|Methanosarcina acetivorans C2A, complete genome.|2006-05-02|GenBank	MA0707	1472599
694|Methanosarcina acetivorans|0|512|CDS|MA0708|GI:20089593;GeneID:1472600|NC_003552|20088899|hypothetical protein|NC_003552|825331-826671||http://www.ncbi.nlm.nih.gov/entrez/query.fcgi?db=gene&cmd=search&term=MA0708|Methanosarcina acetivorans C2A, complete genome.|2006-05-02|GenBank	MA0708	1472600
695|Methanosarcina acetivorans|0|512|CDS|MA0709|GI:20089594;GeneID:1472601|NC_003552|20088899|hypothetical protein|NC_003552|826637-828793||http://www.ncbi.nlm.nih.gov/entrez/query.fcgi?db=gene&cmd=search&term=MA0709|Methanosarcina acetivorans C2A, complete genome.|2006-05-02|GenBank	MA0709	1472601
696|Methanosarcina acetivorans|0|512|CDS|MA0710|GI:20089595;GeneID:1472602|NC_003552|20088899|hypothetical protein|NC_003552|829089-829517||http://www.ncbi.nlm.nih.gov/entrez/query.fcgi?db=gene&cmd=search&term=MA0710|Methanosarcina acetivorans C2A, complete genome.|2006-05-02|GenBank	MA0710	1472602
697|Methanosarcina acetivorans|0|512|CDS|MA0711|GI:20089596;GeneID:1472603|NC_003552|20088899|phenylacrylic acid decarboxylase|NC_003552|830087-830638||http://www.ncbi.nlm.nih.gov/entrez/query.fcgi?db=gene&cmd=search&term=MA0711|Methanosarcina acetivorans C2A, complete genome.|2006-05-02|GenBank	MA0711	1472603
698|Methanosarcina acetivorans|0|512|CDS|MA0712|GI:20089597;GeneID:1472604|NC_003552|20088899|hypothetical protein|NC_003552|830638-831018||http://www.ncbi.nlm.nih.gov/entrez/query.fcgi?db=gene&cmd=search&term=MA0712|Methanosarcina acetivorans C2A, complete genome.|2006-05-02|GenBank	MA0712	1472604
699|Methanosarcina acetivorans|0|512|CDS|MA0713|GI:20089598;GeneID:1472605|NC_003552|20088899|hypothetical protein|NC_003552|831024-832241||http://www.ncbi.nlm.nih.gov/entrez/query.fcgi?db=gene&cmd=search&term=MA0713|Methanosarcina acetivorans C2A, complete genome.|2006-05-02|GenBank	MA0713	1472605
700|Methanosarcina acetivorans|0|512|CDS|MA0714|GI:20089599;GeneID:1472606|NC_003552|20088899|hypothetical protein|NC_003552|832300-833289||http://www.ncbi.nlm.nih.gov/entrez/query.fcgi?db=gene&cmd=search&term=MA0714|Methanosarcina acetivorans C2A, complete genome.|2006-05-02|GenBank	MA0714	1472606
701|Methanosarcina acetivorans|0|512|CDS|MA0715|GI:20089600;GeneID:1472607|NC_003552|20088899|hypothetical protein|NC_003552|833678-835750||http://www.ncbi.nlm.nih.gov/entrez/query.fcgi?db=gene&cmd=search&term=MA0715|Methanosarcina acetivorans C2A, complete genome.|2006-05-02|GenBank	MA0715	1472607
702|Methanosarcina acetivorans|0|512|CDS|MA0716|GI:20089601;GeneID:1472608|NC_003552|20088899|hypothetical protein|NC_003552|835723-835974||http://www.ncbi.nlm.nih.gov/entrez/query.fcgi?db=gene&cmd=search&term=MA0716|Methanosarcina acetivorans C2A, complete genome.|2006-05-02|GenBank	MA0716	1472608
703|Methanosarcina acetivorans|0|512|CDS|MA0717|GI:20089602;GeneID:1472609|NC_003552|20088899|adenine phosphoribosyltransferase|NC_003552|836209-836778|Catalyzes a salvage reaction resulting in the formation of AMP which is metabolically less costly than a de novo synthesis|http://www.ncbi.nlm.nih.gov/entrez/query.fcgi?db=gene&cmd=search&term=MA0717|Methanosarcina acetivorans C2A, complete genome…	MA0717	1472609
704|Methanosarcina acetivorans|0|512|CDS|MA0718|GI:20089603;GeneID:1472610|NC_003552|20088899|putative diphthamide synthesis protein|NC_003552|836759-837766||http://www.ncbi.nlm.nih.gov/entrez/query.fcgi?db=gene&cmd=search&term=MA0718|Methanosarcina acetivorans C2A, complete genome.|2006-05-02|GenBank	MA0718	1472610
705|Methanosarcina acetivorans|0|512|CDS|MA0719|GI:20089604;GeneID:1472611|NC_003552|20088899|hypothetical protein|NC_003552|837898-838491||http://www.ncbi.nlm.nih.gov/entrez/query.fcgi?db=gene&cmd=search&term=MA0719|Methanosarcina acetivorans C2A, complete genome.|2006-05-02|GenBank	MA0719	1472611
706|Methanosarcina acetivorans|0|512|CDS|MA0720|GI:20089605;GeneID:1472612|NC_003552|20088899|hypothetical protein|NC_003552|839119-840054||http://www.ncbi.nlm.nih.gov/entrez/query.fcgi?db=gene&cmd=search&term=MA0720|Methanosarcina acetivorans C2A, complete genome.|2006-05-02|GenBank	MA0720	1472612
707|Methanosarcina acetivorans|0|512|CDS|MA0721|GI:20089606;GeneID:1472613|NC_003552|20088899|DNA-directed RNA polymerase, subunit L|NC_003552|840172-840450||http://www.ncbi.nlm.nih.gov/entrez/query.fcgi?db=gene&cmd=search&term=MA0721|Methanosarcina acetivorans C2A, complete genome.|2006-05-02|GenBank	MA0721	1472613
708|Methanosarcina acetivorans|0|512|CDS|MA0722|GI:20089607;GeneID:1472614|NC_003552|20088899|Sep-tRNA:Cys-tRNA synthetase|NC_003552|840784-841944|functions to produce tRNACys in organisms that lack cysteinyl tRNA-synthetases; SepCysS; converts the Sep-tRNACys produced by Mj1660 to Cys-tRNACys|http://www.ncbi.nlm.nih.gov/entrez/query.fcgi?db=gene&cmd=search&term=MA0722|Methanosarcina acetivorans …	MA0722	1472614
709|Methanosarcina acetivorans|0|512|CDS|MA0723|GI:20089608;GeneID:1472615|NC_003552|20088899|transcriptional regulator|NC_003552|842304-842642||http://www.ncbi.nlm.nih.gov/entrez/query.fcgi?db=gene&cmd=search&term=MA0723|Methanosarcina acetivorans C2A, complete genome.|2006-05-02|GenBank	MA0723	1472615
710|Methanosarcina acetivorans|0|512|CDS|MA0724|GI:20089609;GeneID:1472616|NC_003552|20088899|hypothetical protein|NC_003552|842758-843354||http://www.ncbi.nlm.nih.gov/entrez/query.fcgi?db=gene&cmd=search&term=MA0724|Methanosarcina acetivorans C2A, complete genome.|2006-05-02|GenBank	MA0724	1472616
711|Methanosarcina acetivorans|0|512|CDS|MA0725|GI:20089610;GeneID:1472617|NC_003552|20088899|hypothetical protein|NC_003552|843681-844235||http://www.ncbi.nlm.nih.gov/entrez/query.fcgi?db=gene&cmd=search&term=MA0725|Methanosarcina acetivorans C2A, complete genome.|2006-05-02|GenBank	MA0725	1472617
712|Methanosarcina acetivorans|0|512|CDS|MA0726|GI:20089611;GeneID:1472618|NC_003552|20088899|diaminopimelate decarboxylase|NC_003552|844407-845669||http://www.ncbi.nlm.nih.gov/entrez/query.fcgi?db=gene&cmd=search&term=MA0726|Methanosarcina acetivorans C2A, complete genome.|2006-05-02|GenBank	MA0726	1472618
713|Methanosarcina acetivorans|0|512|CDS|MA0727|GI:20089612;GeneID:1472619|NC_003552|20088899|DNA-directed DNA polymerase, family X|NC_003552|846127-847893||http://www.ncbi.nlm.nih.gov/entrez/query.fcgi?db=gene&cmd=search&term=MA0727|Methanosarcina acetivorans C2A, complete genome.|2006-05-02|GenBank	MA0727	1472619
714|Methanosarcina acetivorans|0|512|CDS|MA0728|GI:20089613;GeneID:1472620|NC_003552|20088899|DNA ligase (ATP)|NC_003552|847988-849730||http://www.ncbi.nlm.nih.gov/entrez/query.fcgi?db=gene&cmd=search&term=MA0728|Methanosarcina acetivorans C2A, complete genome.|2006-05-02|GenBank	MA0728	1472620
715|Methanosarcina acetivorans|0|512|CDS|MA0729|GI:20089614;GeneID:1472621|NC_003552|20088899|hypothetical protein|NC_003552|850158-850580||http://www.ncbi.nlm.nih.gov/entrez/query.fcgi?db=gene&cmd=search&term=MA0729|Methanosarcina acetivorans C2A, complete genome.|2006-05-02|GenBank	MA0729	1472621
716|Methanosarcina acetivorans|0|512|CDS|MA0730|GI:20089615;GeneID:1472622|NC_003552|20088899|hypothetical protein|NC_003552|851002-851268||http://www.ncbi.nlm.nih.gov/entrez/query.fcgi?db=gene&cmd=search&term=MA0730|Methanosarcina acetivorans C2A, complete genome.|2006-05-02|GenBank	MA0730	1472622
717|Methanosarcina acetivorans|0|512|CDS|MA0731|GI:20089616;GeneID:1472623|NC_003552|20088899|hypothetical protein|NC_003552|851687-852457||http://www.ncbi.nlm.nih.gov/entrez/query.fcgi?db=gene&cmd=search&term=MA0731|Methanosarcina acetivorans C2A, complete genome.|2006-05-02|GenBank	MA0731	1472623
718|Methanosarcina acetivorans|0|512|CDS|MA0732|GI:20089617;GeneID:1472624|NC_003552|20088899|hypothetical protein|NC_003552|853541-853789||http://www.ncbi.nlm.nih.gov/entrez/query.fcgi?db=gene&cmd=search&term=MA0732|Methanosarcina acetivorans C2A, complete genome.|2006-05-02|GenBank	MA0732	1472624
719|Methanosarcina acetivorans|0|512|CDS|MA0733|GI:20089618;GeneID:1472625|NC_003552|20088899|hypothetical protein|NC_003552|853870-854082||http://www.ncbi.nlm.nih.gov/entrez/query.fcgi?db=gene&cmd=search&term=MA0733|Methanosarcina acetivorans C2A, complete genome.|2006-05-02|GenBank	MA0733	1472625
720|Methanosarcina acetivorans|0|512|CDS|MA0734|GI:20089619;GeneID:1472626|NC_003552|20088899|hypothetical protein|NC_003552|854222-854923||http://www.ncbi.nlm.nih.gov/entrez/query.fcgi?db=gene&cmd=search&term=MA0734|Methanosarcina acetivorans C2A, complete genome.|2006-05-02|GenBank	MA0734	1472626
721|Methanosarcina acetivorans|0|512|CDS|MA0735|GI:20089620;GeneID:1472627|NC_003552|20088899|phenylacetic acid degradation protein|NC_003552|855054-855494||http://www.ncbi.nlm.nih.gov/entrez/query.fcgi?db=gene&cmd=search&term=MA0735|Methanosarcina acetivorans C2A, complete genome.|2006-05-02|GenBank	MA0735	1472627
722|Methanosarcina acetivorans|0|512|CDS|MA0736|GI:20089621;GeneID:1472628|NC_003552|20088899|hypothetical protein|NC_003552|855803-856483||http://www.ncbi.nlm.nih.gov/entrez/query.fcgi?db=gene&cmd=search&term=MA0736|Methanosarcina acetivorans C2A, complete genome.|2006-05-02|GenBank	MA0736	1472628
723|Methanosarcina acetivorans|0|512|CDS|MA0737|GI:20089622;GeneID:1472629|NC_003552|20088899|hypothetical protein|NC_003552|856749-857921||http://www.ncbi.nlm.nih.gov/entrez/query.fcgi?db=gene&cmd=search&term=MA0737|Methanosarcina acetivorans C2A, complete genome.|2006-05-02|GenBank	MA0737	1472629
724|Methanosarcina acetivorans|0|512|CDS|MA0738|GI:20089623;GeneID:1472630|NC_003552|20088899|hypothetical protein|NC_003552|858220-858504||http://www.ncbi.nlm.nih.gov/entrez/query.fcgi?db=gene&cmd=search&term=MA0738|Methanosarcina acetivorans C2A, complete genome.|2006-05-02|GenBank	MA0738	1472630
725|Methanosarcina acetivorans|0|512|CDS|MA0739|GI:20089624;GeneID:1472631|NC_003552|20088899|hypothetical protein|NC_003552|858898-859557||http://www.ncbi.nlm.nih.gov/entrez/query.fcgi?db=gene&cmd=search&term=MA0739|Methanosarcina acetivorans C2A, complete genome.|2006-05-02|GenBank	MA0739	1472631
726|Methanosarcina acetivorans|0|512|CDS|MA0740|GI:20089625;GeneID:1472632|NC_003552|20088899|hypothetical protein|NC_003552|859801-860394||http://www.ncbi.nlm.nih.gov/entrez/query.fcgi?db=gene&cmd=search&term=MA0740|Methanosarcina acetivorans C2A, complete genome.|2006-05-02|GenBank	MA0740	1472632
727|Methanosarcina acetivorans|0|512|CDS|MA0741|GI:20089626;GeneID:1472633|NC_003552|20088899|hypothetical protein|NC_003552|860637-860936||http://www.ncbi.nlm.nih.gov/entrez/query.fcgi?db=gene&cmd=search&term=MA0741|Methanosarcina acetivorans C2A, complete genome.|2006-05-02|GenBank	MA0741	1472633
728|Methanosarcina acetivorans|0|512|CDS|MA0742|GI:20089627;GeneID:1472634|NC_003552|20088899|hypothetical protein|NC_003552|861669-862058||http://www.ncbi.nlm.nih.gov/entrez/query.fcgi?db=gene&cmd=search&term=MA0742|Methanosarcina acetivorans C2A, complete genome.|2006-05-02|GenBank	MA0742	1472634
729|Methanosarcina acetivorans|0|512|CDS|MA0743|GI:20089628;GeneID:1472635|NC_003552|20088899|multiple antibiotic resistance protein (MarR family)|NC_003552|863065-863655||http://www.ncbi.nlm.nih.gov/entrez/query.fcgi?db=gene&cmd=search&term=MA0743|Methanosarcina acetivorans C2A, complete genome.|2006-05-02|GenBank	MA0743	1472635
730|Methanosarcina acetivorans|0|512|CDS|MA0744|GI:20089629;GeneID:1472636|NC_003552|20088899|hypothetical protein|NC_003552|863703-864677||http://www.ncbi.nlm.nih.gov/entrez/query.fcgi?db=gene&cmd=search&term=MA0744|Methanosarcina acetivorans C2A, complete genome.|2006-05-02|GenBank	MA0744	1472636
731|Methanosarcina acetivorans|0|512|CDS|MA0745|GI:20089630;GeneID:1472637|NC_003552|20088899|hypothetical protein|NC_003552|864913-865548||http://www.ncbi.nlm.nih.gov/entrez/query.fcgi?db=gene&cmd=search&term=MA0745|Methanosarcina acetivorans C2A, complete genome.|2006-05-02|GenBank	MA0745	1472637
732|Methanosarcina acetivorans|0|512|CDS|MA0746|GI:20089631;GeneID:1472638|NC_003552|20088899|hypothetical protein|NC_003552|865812-866267||http://www.ncbi.nlm.nih.gov/entrez/query.fcgi?db=gene&cmd=search&term=MA0746|Methanosarcina acetivorans C2A, complete genome.|2006-05-02|GenBank	MA0746	1472638
733|Methanosarcina acetivorans|0|512|CDS|MA0747|GI:20089632;GeneID:1472639|NC_003552|20088899|hypothetical protein|NC_003552|866486-867484||http://www.ncbi.nlm.nih.gov/entrez/query.fcgi?db=gene&cmd=search&term=MA0747|Methanosarcina acetivorans C2A, complete genome.|2006-05-02|GenBank	MA0747	1472639
734|Methanosarcina acetivorans|0|512|CDS|MA0748|GI:20089633;GeneID:1472640|NC_003552|20088899|Maf protein|NC_003552|867686-868279||http://www.ncbi.nlm.nih.gov/entrez/query.fcgi?db=gene&cmd=search&term=MA0748|Methanosarcina acetivorans C2A, complete genome.|2006-05-02|GenBank	MA0748	1472640
735|Methanosarcina acetivorans|0|512|CDS|MA0749|GI:20089634;GeneID:1472641|NC_003552|20088899|cysteinyl-tRNA synthetase|NC_003552|868435-869856||http://www.ncbi.nlm.nih.gov/entrez/query.fcgi?db=gene&cmd=search&term=MA0749|Methanosarcina acetivorans C2A, complete genome.|2006-05-02|GenBank	MA0749	1472641
736|Methanosarcina acetivorans|0|512|CDS|MA0750|GI:20089635;GeneID:1472642|NC_003552|20088899|hypothetical protein|NC_003552|869889-870740||http://www.ncbi.nlm.nih.gov/entrez/query.fcgi?db=gene&cmd=search&term=MA0750|Methanosarcina acetivorans C2A, complete genome.|2006-05-02|GenBank	MA0750	1472642
737|Methanosarcina acetivorans|0|512|CDS|MA0751|GI:20089636;GeneID:1472643|NC_003552|20088899|hypothetical protein|NC_003552|871507-872079||http://www.ncbi.nlm.nih.gov/entrez/query.fcgi?db=gene&cmd=search&term=MA0751|Methanosarcina acetivorans C2A, complete genome.|2006-05-02|GenBank	MA0751	1472643
738|Methanosarcina acetivorans|0|512|CDS|MA0752|GI:20089637;GeneID:1472644|NC_003552|20088899|hypothetical protein|NC_003552|872268-873185||http://www.ncbi.nlm.nih.gov/entrez/query.fcgi?db=gene&cmd=search&term=MA0752|Methanosarcina acetivorans C2A, complete genome.|2006-05-02|GenBank	MA0752	1472644
739|Methanosarcina acetivorans|0|512|CDS|MA0753|GI:20089638;GeneID:1472645|NC_003552|20088899|hypothetical protein|NC_003552|873477-873890||http://www.ncbi.nlm.nih.gov/entrez/query.fcgi?db=gene&cmd=search&term=MA0753|Methanosarcina acetivorans C2A, complete genome.|2006-05-02|GenBank	MA0753	1472645
740|Methanosarcina acetivorans|0|512|CDS|MA0754|GI:20089639;GeneID:1472646|NC_003552|20088899|hypothetical protein|NC_003552|874642-874992||http://www.ncbi.nlm.nih.gov/entrez/query.fcgi?db=gene&cmd=search&term=MA0754|Methanosarcina acetivorans C2A, complete genome.|2006-05-02|GenBank	MA0754	1472646
741|Methanosarcina acetivorans|0|512|CDS|MA0755|GI:20089640;GeneID:1472647|NC_003552|20088899|choloylglycine hydrolase|NC_003552|875043-875864||http://www.ncbi.nlm.nih.gov/entrez/query.fcgi?db=gene&cmd=search&term=MA0755|Methanosarcina acetivorans C2A, complete genome.|2006-05-02|GenBank	MA0755	1472647
742|Methanosarcina acetivorans|0|512|CDS|MA0756|GI:20089641;GeneID:1472648|NC_003552|20088899|hypothetical protein|NC_003552|876139-876378||http://www.ncbi.nlm.nih.gov/entrez/query.fcgi?db=gene&cmd=search&term=MA0756|Methanosarcina acetivorans C2A, complete genome.|2006-05-02|GenBank	MA0756	1472648
743|Methanosarcina acetivorans|0|512|CDS|MA0757|GI:20089642;GeneID:1472649|NC_003552|20088899|phosphoesterase|NC_003552|876714-877568||http://www.ncbi.nlm.nih.gov/entrez/query.fcgi?db=gene&cmd=search&term=MA0757|Methanosarcina acetivorans C2A, complete genome.|2006-05-02|GenBank	MA0757	1472649
744|Methanosarcina acetivorans|0|512|CDS|MA0758|GI:20089643;GeneID:1472650|NC_003552|20088899|sensory transduction histidine kinase|NC_003552|877963-881013||http://www.ncbi.nlm.nih.gov/entrez/query.fcgi?db=gene&cmd=search&term=MA0758|Methanosarcina acetivorans C2A, complete genome.|2006-05-02|GenBank	MA0758	1472650
745|Methanosarcina acetivorans|0|512|CDS|MA0759|GI:20089644;GeneID:1472651|NC_003552|20088899|sensory transduction histidine kinase|NC_003552|881428-885273||http://www.ncbi.nlm.nih.gov/entrez/query.fcgi?db=gene&cmd=search&term=MA0759|Methanosarcina acetivorans C2A, complete genome.|2006-05-02|GenBank	MA0759	1472651
746|Methanosarcina acetivorans|0|512|CDS|MA0760|GI:20089645;GeneID:1472652|NC_003552|20088899|lysyl-tRNA synthetase|NC_003552|885884-887419||http://www.ncbi.nlm.nih.gov/entrez/query.fcgi?db=gene&cmd=search&term=MA0760|Methanosarcina acetivorans C2A, complete genome.|2006-05-02|GenBank	MA0760	1472652
747|Methanosarcina acetivorans|0|512|CDS|MA0761|GI:20089646;GeneID:1472653|NC_003552|20088899|exoenzyme regulatory protein precursor|NC_003552|887882-889543||http://www.ncbi.nlm.nih.gov/entrez/query.fcgi?db=gene&cmd=search&term=MA0761|Methanosarcina acetivorans C2A, complete genome.|2006-05-02|GenBank	MA0761	1472653
748|Methanosarcina acetivorans|0|512|CDS|MA0762|GI:20089647;GeneID:1472654|NC_003552|20088899|ATP-dependent DNA helicase|NC_003552|890046-892913||http://www.ncbi.nlm.nih.gov/entrez/query.fcgi?db=gene&cmd=search&term=MA0762|Methanosarcina acetivorans C2A, complete genome.|2006-05-02|GenBank	MA0762	1472654
749|Methanosarcina acetivorans|0|512|CDS|MA0763|GI:20089648;GeneID:1472655|NC_003552|20088899|hypothetical protein|NC_003552|892949-896848||http://www.ncbi.nlm.nih.gov/entrez/query.fcgi?db=gene&cmd=search&term=MA0763|Methanosarcina acetivorans C2A, complete genome.|2006-05-02|GenBank	MA0763	1472655
750|Methanosarcina acetivorans|0|512|CDS|MA0764|GI:20089649;GeneID:1472656|NC_003552|20088899|hypothetical protein|NC_003552|897175-897468||http://www.ncbi.nlm.nih.gov/entrez/query.fcgi?db=gene&cmd=search&term=MA0764|Methanosarcina acetivorans C2A, complete genome.|2006-05-02|GenBank	MA0764	1472656
751|Methanosarcina acetivorans|0|512|CDS|MA0765|GI:20089650;GeneID:1472657|NC_003552|20088899|hypothetical protein|NC_003552|897465-897698||http://www.ncbi.nlm.nih.gov/entrez/query.fcgi?db=gene&cmd=search&term=MA0765|Methanosarcina acetivorans C2A, complete genome.|2006-05-02|GenBank	MA0765	1472657
752|Methanosarcina acetivorans|0|512|CDS|MA0766|GI:20089651;GeneID:1472658|NC_003552|20088899|nucleotidyltransferase|NC_003552|897937-898233||http://www.ncbi.nlm.nih.gov/entrez/query.fcgi?db=gene&cmd=search&term=MA0766|Methanosarcina acetivorans C2A, complete genome.|2006-05-02|GenBank	MA0766	1472658
753|Methanosarcina acetivorans|0|512|CDS|MA0767|GI:20089652;GeneID:1472659|NC_003552|20088899|hypothetical protein|NC_003552|898230-898580||http://www.ncbi.nlm.nih.gov/entrez/query.fcgi?db=gene&cmd=search&term=MA0767|Methanosarcina acetivorans C2A, complete genome.|2006-05-02|GenBank	MA0767	1472659
754|Methanosarcina acetivorans|0|512|CDS|MA0768|GI:20089653;GeneID:1472660|NC_003552|20088899|hypothetical protein|NC_003552|898814-899326||http://www.ncbi.nlm.nih.gov/entrez/query.fcgi?db=gene&cmd=search&term=MA0768|Methanosarcina acetivorans C2A, complete genome.|2006-05-02|GenBank	MA0768	1472660
755|Methanosarcina acetivorans|0|512|CDS|MA0769|GI:20089654;GeneID:1472661|NC_003552|20088899|phosphatidylethanolamine N-methyltransferase|NC_003552|899378-900142||http://www.ncbi.nlm.nih.gov/entrez/query.fcgi?db=gene&cmd=search&term=MA0769|Methanosarcina acetivorans C2A, complete genome.|2006-05-02|GenBank	MA0769	1472661
756|Methanosarcina acetivorans|0|512|CDS|MA0771|GI:20089655;GeneID:1472663|NC_003552|20088899|NADPH:quinone reductase|NC_003552|901519-902556||http://www.ncbi.nlm.nih.gov/entrez/query.fcgi?db=gene&cmd=search&term=MA0771|Methanosarcina acetivorans C2A, complete genome.|2006-05-02|GenBank	MA0771	1472663
757|Methanosarcina acetivorans|0|512|CDS|MA0772|GI:20089656;GeneID:1472664|NC_003552|20088899|hypothetical protein|NC_003552|903734-904126||http://www.ncbi.nlm.nih.gov/entrez/query.fcgi?db=gene&cmd=search&term=MA0772|Methanosarcina acetivorans C2A, complete genome.|2006-05-02|GenBank	MA0772	1472664
758|Methanosarcina acetivorans|0|512|CDS|MA0773|GI:20089657;GeneID:1472665|NC_003552|20088899|NADPH:quinone reductase|NC_003552|904627-905556||http://www.ncbi.nlm.nih.gov/entrez/query.fcgi?db=gene&cmd=search&term=MA0773|Methanosarcina acetivorans C2A, complete genome.|2006-05-02|GenBank	MA0773	1472665
759|Methanosarcina acetivorans|0|512|CDS|MA0774|GI:20089658;GeneID:1472666|NC_003552|20088899|hypothetical protein|NC_003552|905868-906128||http://www.ncbi.nlm.nih.gov/entrez/query.fcgi?db=gene&cmd=search&term=MA0774|Methanosarcina acetivorans C2A, complete genome.|2006-05-02|GenBank	MA0774	1472666
760|Methanosarcina acetivorans|0|512|CDS|MA0775|GI:20089659;GeneID:1472667|NC_003552|20088899|phosphinothricin acetyltransferase|NC_003552|906555-907094||http://www.ncbi.nlm.nih.gov/entrez/query.fcgi?db=gene&cmd=search&term=MA0775|Methanosarcina acetivorans C2A, complete genome.|2006-05-02|GenBank	MA0775	1472667
761|Methanosarcina acetivorans|0|512|CDS|MA0776|GI:20089660;GeneID:1472668|NC_003552|20088899|hypothetical protein|NC_003552|907759-908814||http://www.ncbi.nlm.nih.gov/entrez/query.fcgi?db=gene&cmd=search&term=MA0776|Methanosarcina acetivorans C2A, complete genome.|2006-05-02|GenBank	MA0776	1472668
762|Methanosarcina acetivorans|0|512|CDS|MA0777|GI:20089661;GeneID:1472669|NC_003552|20088899|signal-transducing histidine kinase|NC_003552|909998-911701||http://www.ncbi.nlm.nih.gov/entrez/query.fcgi?db=gene&cmd=search&term=MA0777|Methanosarcina acetivorans C2A, complete genome.|2006-05-02|GenBank	MA0777	1472669
763|Methanosarcina acetivorans|0|512|CDS|MA0778|GI:20089662;GeneID:1472670|NC_003552|20088899|hypothetical protein|NC_003552|911741-911995||http://www.ncbi.nlm.nih.gov/entrez/query.fcgi?db=gene&cmd=search&term=MA0778|Methanosarcina acetivorans C2A, complete genome.|2006-05-02|GenBank	MA0778	1472670
764|Methanosarcina acetivorans|0|512|CDS|MA0779|GI:20089663;GeneID:1472671|NC_003552|20088899|methylcobalamin:coenzyme M methyltransferase|NC_003552|912278-913303|catalyzes the formation of methane from methyl-coenzyme M|http://www.ncbi.nlm.nih.gov/entrez/query.fcgi?db=gene&cmd=search&term=MA0779|Methanosarcina acetivorans C2A, complete genome.|2006-05-02|GenBank	MA0779	1472671
765|Methanosarcina acetivorans|0|512|CDS|MA0780|GI:20089664;GeneID:1472672|NC_003552|20088899|integral membrane protein|NC_003552|913295-914269||http://www.ncbi.nlm.nih.gov/entrez/query.fcgi?db=gene&cmd=search&term=MA0780|Methanosarcina acetivorans C2A, complete genome.|2006-05-02|GenBank	MA0780	1472672
766|Methanosarcina acetivorans|0|512|CDS|MA0781|GI:20089665;GeneID:1472673|NC_003552|20088899|hypothetical protein|NC_003552|914377-915108||http://www.ncbi.nlm.nih.gov/entrez/query.fcgi?db=gene&cmd=search&term=MA0781|Methanosarcina acetivorans C2A, complete genome.|2006-05-02|GenBank	MA0781	1472673
767|Methanosarcina acetivorans|0|512|CDS|MA0782|GI:20089666;GeneID:1472674|NC_003552|20088899|acetyltransferase (GNAT) family protein|NC_003552|915311-916171||http://www.ncbi.nlm.nih.gov/entrez/query.fcgi?db=gene&cmd=search&term=MA0782|Methanosarcina acetivorans C2A, complete genome.|2006-05-02|GenBank	MA0782	1472674
768|Methanosarcina acetivorans|0|512|CDS|MA0783|GI:20089667;GeneID:1472675|NC_003552|20088899|hypothetical protein|NC_003552|916255-917292||http://www.ncbi.nlm.nih.gov/entrez/query.fcgi?db=gene&cmd=search&term=MA0783|Methanosarcina acetivorans C2A, complete genome.|2006-05-02|GenBank	MA0783	1472675
769|Methanosarcina acetivorans|0|512|CDS|MA0784|GI:20089668;GeneID:1472676|NC_003552|20088899|hypothetical protein|NC_003552|917648-918250||http://www.ncbi.nlm.nih.gov/entrez/query.fcgi?db=gene&cmd=search&term=MA0784|Methanosarcina acetivorans C2A, complete genome.|2006-05-02|GenBank	MA0784	1472676
770|Methanosarcina acetivorans|0|512|CDS|MA0785|GI:20089669;GeneID:1472677|NC_003552|20088899|proteophosphoglycan|NC_003552|918668-919108||http://www.ncbi.nlm.nih.gov/entrez/query.fcgi?db=gene&cmd=search&term=MA0785|Methanosarcina acetivorans C2A, complete genome.|2006-05-02|GenBank	MA0785	1472677
771|Methanosarcina acetivorans|0|512|CDS|MA0786|GI:20089670;GeneID:1472678|NC_003552|20088899|hypothetical protein|NC_003552|919299-919514||http://www.ncbi.nlm.nih.gov/entrez/query.fcgi?db=gene&cmd=search&term=MA0786|Methanosarcina acetivorans C2A, complete genome.|2006-05-02|GenBank	MA0786	1472678
772|Methanosarcina acetivorans|0|512|CDS|MA0787|GI:20089671;GeneID:1472679|NC_003552|20088899|glutamine ABC transporter, permease protein|NC_003552|919641-920282||http://www.ncbi.nlm.nih.gov/entrez/query.fcgi?db=gene&cmd=search&term=MA0787|Methanosarcina acetivorans C2A, complete genome.|2006-05-02|GenBank	MA0787	1472679
773|Methanosarcina acetivorans|0|512|CDS|MA0788|GI:20089672;GeneID:1472680|NC_003552|20088899|glutamine ABC transporter, ATP-binding protein|NC_003552|920266-920736||http://www.ncbi.nlm.nih.gov/entrez/query.fcgi?db=gene&cmd=search&term=MA0788|Methanosarcina acetivorans C2A, complete genome.|2006-05-02|GenBank	MA0788	1472680
774|Methanosarcina acetivorans|0|512|CDS|MA0789|GI:20089673;GeneID:1472681|NC_003552|20088899|hypothetical protein|NC_003552|920736-920987||http://www.ncbi.nlm.nih.gov/entrez/query.fcgi?db=gene&cmd=search&term=MA0789|Methanosarcina acetivorans C2A, complete genome.|2006-05-02|GenBank	MA0789	1472681
775|Methanosarcina acetivorans|0|512|CDS|MA0790|GI:20089674;GeneID:1472682|NC_003552|20088899|4-hydroxybenzoate octaprenyltransferase|NC_003552|921330-922271||http://www.ncbi.nlm.nih.gov/entrez/query.fcgi?db=gene&cmd=search&term=MA0790|Methanosarcina acetivorans C2A, complete genome.|2006-05-02|GenBank	MA0790	1472682
776|Methanosarcina acetivorans|0|512|CDS|MA0791|GI:20089675;GeneID:1472683|NC_003552|20088899|hypothetical protein|NC_003552|922313-923425||http://www.ncbi.nlm.nih.gov/entrez/query.fcgi?db=gene&cmd=search&term=MA0791|Methanosarcina acetivorans C2A, complete genome.|2006-05-02|GenBank	MA0791	1472683
777|Methanosarcina acetivorans|0|512|CDS|MA0792|GI:20089676;GeneID:1472684|NC_003552|20088899|arginine deiminase|NC_003552|923467-924474||http://www.ncbi.nlm.nih.gov/entrez/query.fcgi?db=gene&cmd=search&term=MA0792|Methanosarcina acetivorans C2A, complete genome.|2006-05-02|GenBank	MA0792	1472684
778|Methanosarcina acetivorans|0|512|CDS|MA0793|GI:20089677;GeneID:1472685|NC_003552|20088899|hypothetical protein|NC_003552|924471-925502||http://www.ncbi.nlm.nih.gov/entrez/query.fcgi?db=gene&cmd=search&term=MA0793|Methanosarcina acetivorans C2A, complete genome.|2006-05-02|GenBank	MA0793	1472685
779|Methanosarcina acetivorans|0|512|CDS|MA0794|GI:20089678;GeneID:1472686|NC_003552|20088899|tungsten-containing aldehyde ferredoxin oxidoreductase cofactor modifying protein|NC_003552|925595-926740||http://www.ncbi.nlm.nih.gov/entrez/query.fcgi?db=gene&cmd=search&term=MA0794|Methanosarcina acetivorans C2A, complete genome.|2006-05-02|GenBank	MA0794	1472686
780|Methanosarcina acetivorans|0|512|CDS|MA0795|GI:20089679;GeneID:1472687|NC_003552|20088899|hypothetical protein|NC_003552|926962-927891||http://www.ncbi.nlm.nih.gov/entrez/query.fcgi?db=gene&cmd=search&term=MA0795|Methanosarcina acetivorans C2A, complete genome.|2006-05-02|GenBank	MA0795	1472687
781|Methanosarcina acetivorans|0|512|CDS|MA0796|GI:20089680;GeneID:1472688|NC_003552|20088899|hypothetical protein|NC_003552|928093-928416||http://www.ncbi.nlm.nih.gov/entrez/query.fcgi?db=gene&cmd=search&term=MA0796|Methanosarcina acetivorans C2A, complete genome.|2006-05-02|GenBank	MA0796	1472688
782|Methanosarcina acetivorans|0|512|CDS|MA0797|GI:20089681;GeneID:1472689|NC_003552|20088899|polysaccharide deacetylase|NC_003552|928544-929296||http://www.ncbi.nlm.nih.gov/entrez/query.fcgi?db=gene&cmd=search&term=MA0797|Methanosarcina acetivorans C2A, complete genome.|2006-05-02|GenBank	MA0797	1472689
783|Methanosarcina acetivorans|0|512|CDS|MA0798|GI:20089682;GeneID:1472690|NC_003552|20088899|N-acetylglucosaminyl-phosphatidylinositol biosynthetic protein|NC_003552|929235-930365||http://www.ncbi.nlm.nih.gov/entrez/query.fcgi?db=gene&cmd=search&term=MA0798|Methanosarcina acetivorans C2A, complete genome.|2006-05-02|GenBank	MA0798	1472690
784|Methanosarcina acetivorans|0|512|CDS|MA0799|GI:20089683;GeneID:1472691|NC_003552|20088899|hypothetical protein|NC_003552|930341-931303||http://www.ncbi.nlm.nih.gov/entrez/query.fcgi?db=gene&cmd=search&term=MA0799|Methanosarcina acetivorans C2A, complete genome.|2006-05-02|GenBank	MA0799	1472691
785|Methanosarcina acetivorans|0|512|CDS|MA0800|GI:20089684;GeneID:1472692|NC_003552|20088899|hypothetical protein|NC_003552|933015-933815||http://www.ncbi.nlm.nih.gov/entrez/query.fcgi?db=gene&cmd=search&term=MA0800|Methanosarcina acetivorans C2A, complete genome.|2006-05-02|GenBank	MA0800	1472692
786|Methanosarcina acetivorans|0|512|CDS|MA0801|GI:20089685;GeneID:1472693|NC_003552|20088899|hypothetical protein|NC_003552|933788-934024||http://www.ncbi.nlm.nih.gov/entrez/query.fcgi?db=gene&cmd=search&term=MA0801|Methanosarcina acetivorans C2A, complete genome.|2006-05-02|GenBank	MA0801	1472693
787|Methanosarcina acetivorans|0|512|CDS|MA0802|GI:20089686;GeneID:1472694|NC_003552|20088899|hypothetical protein|NC_003552|934184-935077||http://www.ncbi.nlm.nih.gov/entrez/query.fcgi?db=gene&cmd=search&term=MA0802|Methanosarcina acetivorans C2A, complete genome.|2006-05-02|GenBank	MA0802	1472694
788|Methanosarcina acetivorans|0|512|CDS|MA0803|GI:20089687;GeneID:1472695|NC_003552|20088899|hypothetical protein|NC_003552|935609-936478||http://www.ncbi.nlm.nih.gov/entrez/query.fcgi?db=gene&cmd=search&term=MA0803|Methanosarcina acetivorans C2A, complete genome.|2006-05-02|GenBank	MA0803	1472695
789|Methanosarcina acetivorans|0|512|CDS|MA0804|GI:20089688;GeneID:1472696|NC_003552|20088899|hypothetical protein|NC_003552|937013-937750||http://www.ncbi.nlm.nih.gov/entrez/query.fcgi?db=gene&cmd=search&term=MA0804|Methanosarcina acetivorans C2A, complete genome.|2006-05-02|GenBank	MA0804	1472696
790|Methanosarcina acetivorans|0|512|CDS|MA0805|GI:20089689;GeneID:1472697|NC_003552|20088899|cation efflux system protein|NC_003552|939161-940330||http://www.ncbi.nlm.nih.gov/entrez/query.fcgi?db=gene&cmd=search&term=MA0805|Methanosarcina acetivorans C2A, complete genome.|2006-05-02|GenBank	MA0805	1472697
791|Methanosarcina acetivorans|0|512|CDS|MA0806|GI:20089690;GeneID:1472698|NC_003552|20088899|hypothetical protein|NC_003552|940430-941194||http://www.ncbi.nlm.nih.gov/entrez/query.fcgi?db=gene&cmd=search&term=MA0806|Methanosarcina acetivorans C2A, complete genome.|2006-05-02|GenBank	MA0806	1472698
792|Methanosarcina acetivorans|0|512|CDS|MA0807|GI:20089691;GeneID:1472699|NC_003552|20088899|NifU family protein|NC_003552|941247-941909||http://www.ncbi.nlm.nih.gov/entrez/query.fcgi?db=gene&cmd=search&term=MA0807|Methanosarcina acetivorans C2A, complete genome.|2006-05-02|GenBank	MA0807	1472699
793|Methanosarcina acetivorans|0|512|CDS|MA0808|GI:20089692;GeneID:1472700|NC_003552|20088899|homocysteine desulfhydrase|NC_003552|941966-943120||http://www.ncbi.nlm.nih.gov/entrez/query.fcgi?db=gene&cmd=search&term=MA0808|Methanosarcina acetivorans C2A, complete genome.|2006-05-02|GenBank	MA0808	1472700
794|Methanosarcina acetivorans|0|512|CDS|MA0809|GI:20089693;GeneID:1472701|NC_003552|20088899|hypothetical protein|NC_003552|943288-943707||http://www.ncbi.nlm.nih.gov/entrez/query.fcgi?db=gene&cmd=search&term=MA0809|Methanosarcina acetivorans C2A, complete genome.|2006-05-02|GenBank	MA0809	1472701
795|Methanosarcina acetivorans|0|512|CDS|MA0810|GI:20089694;GeneID:1472702|NC_003552|20088899|hypothetical protein|NC_003552|943727-943954||http://www.ncbi.nlm.nih.gov/entrez/query.fcgi?db=gene&cmd=search&term=MA0810|Methanosarcina acetivorans C2A, complete genome.|2006-05-02|GenBank	MA0810	1472702
796|Methanosarcina acetivorans|0|512|CDS|MA0811|GI:20089695;GeneID:1472703|NC_003552|20088899|histidine triad protein|NC_003552|944141-944593||http://www.ncbi.nlm.nih.gov/entrez/query.fcgi?db=gene&cmd=search&term=MA0811|Methanosarcina acetivorans C2A, complete genome.|2006-05-02|GenBank	MA0811	1472703
797|Methanosarcina acetivorans|0|512|CDS|MA0812|GI:20089696;GeneID:1472704|NC_003552|20088899|hypothetical protein|NC_003552|944933-945289||http://www.ncbi.nlm.nih.gov/entrez/query.fcgi?db=gene&cmd=search&term=MA0812|Methanosarcina acetivorans C2A, complete genome.|2006-05-02|GenBank	MA0812	1472704
798|Methanosarcina acetivorans|0|512|CDS|MA0813|GI:20089697;GeneID:1472705|NC_003552|20088899|hypothetical protein|NC_003552|945361-947937||http://www.ncbi.nlm.nih.gov/entrez/query.fcgi?db=gene&cmd=search&term=MA0813|Methanosarcina acetivorans C2A, complete genome.|2006-05-02|GenBank	MA0813	1472705
799|Methanosarcina acetivorans|0|512|CDS|MA0814|GI:20089698;GeneID:1472706|NC_003552|20088899|hypothetical protein|NC_003552|948831-950012||http://www.ncbi.nlm.nih.gov/entrez/query.fcgi?db=gene&cmd=search&term=MA0814|Methanosarcina acetivorans C2A, complete genome.|2006-05-02|GenBank	MA0814	1472706
800|Methanosarcina acetivorans|0|512|CDS|MA0815|GI:20089699;GeneID:1472707|NC_003552|20088899|tyrosyl-tRNA synthetase|NC_003552|950179-951132|catalyzes the formation of tyrosyl-tRNA(Tyr) from tyrosine and tRNA(Tyr)|http://www.ncbi.nlm.nih.gov/entrez/query.fcgi?db=gene&cmd=search&term=MA0815|Methanosarcina acetivorans C2A, complete genome.|2006-05-02|GenBank	MA0815	1472707
801|Methanosarcina acetivorans|0|512|CDS|MA0816|GI:20089700;GeneID:1472708|NC_003552|20088899|hypothetical protein|NC_003552|951171-951449||http://www.ncbi.nlm.nih.gov/entrez/query.fcgi?db=gene&cmd=search&term=MA0816|Methanosarcina acetivorans C2A, complete genome.|2006-05-02|GenBank	MA0816	1472708
802|Methanosarcina acetivorans|0|512|CDS|MA0817|GI:20089701;GeneID:1472709|NC_003552|20088899|hypothetical protein|NC_003552|951477-951902||http://www.ncbi.nlm.nih.gov/entrez/query.fcgi?db=gene&cmd=search&term=MA0817|Methanosarcina acetivorans C2A, complete genome.|2006-05-02|GenBank	MA0817	1472709
803|Methanosarcina acetivorans|0|512|CDS|MA0818|GI:20089702;GeneID:1472710|NC_003552|20088899|hypothetical protein|NC_003552|951923-952180||http://www.ncbi.nlm.nih.gov/entrez/query.fcgi?db=gene&cmd=search&term=MA0818|Methanosarcina acetivorans C2A, complete genome.|2006-05-02|GenBank	MA0818	1472710
804|Methanosarcina acetivorans|0|512|CDS|MA0819|GI:20089703;GeneID:1472711|NC_003552|20088899|malate dehydrogenase|NC_003552|953060-953983|Catalyzes the reversible oxidation of malate to oxaloacetate|http://www.ncbi.nlm.nih.gov/entrez/query.fcgi?db=gene&cmd=search&term=MA0819|Methanosarcina acetivorans C2A, complete genome.|2006-05-02|GenBank	MA0819	1472711
805|Methanosarcina acetivorans|0|512|CDS|MA0820|GI:20089704;GeneID:1472712|NC_003552|20088899|hypothetical protein|NC_003552|954420-955169||http://www.ncbi.nlm.nih.gov/entrez/query.fcgi?db=gene&cmd=search&term=MA0820|Methanosarcina acetivorans C2A, complete genome.|2006-05-02|GenBank	MA0820	1472712
806|Methanosarcina acetivorans|0|512|CDS|MA0821|GI:20089705;GeneID:1472713|NC_003552|20088899|hypothetical protein|NC_003552|955395-956135||http://www.ncbi.nlm.nih.gov/entrez/query.fcgi?db=gene&cmd=search&term=MA0821|Methanosarcina acetivorans C2A, complete genome.|2006-05-02|GenBank	MA0821	1472713
807|Methanosarcina acetivorans|0|512|CDS|MA0822|GI:20089706;GeneID:1472714|NC_003552|20088899|hypothetical protein|NC_003552|956440-957198||http://www.ncbi.nlm.nih.gov/entrez/query.fcgi?db=gene&cmd=search&term=MA0822|Methanosarcina acetivorans C2A, complete genome.|2006-05-02|GenBank	MA0822	1472714
808|Methanosarcina acetivorans|0|512|CDS|MA0823|GI:20089707;GeneID:1472715|NC_003552|20088899|ss-DNA-specific exonuclease|NC_003552|957309-958739||http://www.ncbi.nlm.nih.gov/entrez/query.fcgi?db=gene&cmd=search&term=MA0823|Methanosarcina acetivorans C2A, complete genome.|2006-05-02|GenBank	MA0823	1472715
809|Methanosarcina acetivorans|0|512|CDS|MA0824|GI:20089708;GeneID:1472716|NC_003552|20088899|hypothetical protein|NC_003552|958702-959244||http://www.ncbi.nlm.nih.gov/entrez/query.fcgi?db=gene&cmd=search&term=MA0824|Methanosarcina acetivorans C2A, complete genome.|2006-05-02|GenBank	MA0824	1472716
810|Methanosarcina acetivorans|0|512|CDS|MA0825|GI:20089709;GeneID:1472717|NC_003552|20088899|hypothetical protein|NC_003552|959687-960205||http://www.ncbi.nlm.nih.gov/entrez/query.fcgi?db=gene&cmd=search&term=MA0825|Methanosarcina acetivorans C2A, complete genome.|2006-05-02|GenBank	MA0825	1472717
811|Methanosarcina acetivorans|0|512|CDS|MA0826|GI:20089710;GeneID:1472718|NC_003552|20088899|histone acetyltransferase|NC_003552|961569-963212||http://www.ncbi.nlm.nih.gov/entrez/query.fcgi?db=gene&cmd=search&term=MA0826|Methanosarcina acetivorans C2A, complete genome.|2006-05-02|GenBank	MA0826	1472718
812|Methanosarcina acetivorans|0|512|CDS|MA0827|GI:20089711;GeneID:1472719|NC_003552|20088899|hypothetical protein|NC_003552|963729-964304||http://www.ncbi.nlm.nih.gov/entrez/query.fcgi?db=gene&cmd=search&term=MA0827|Methanosarcina acetivorans C2A, complete genome.|2006-05-02|GenBank	MA0827	1472719
813|Methanosarcina acetivorans|0|512|CDS|MA0828|GI:20089712;GeneID:1472720|NC_003552|20088899|hypothetical protein|NC_003552|964523-964801||http://www.ncbi.nlm.nih.gov/entrez/query.fcgi?db=gene&cmd=search&term=MA0828|Methanosarcina acetivorans C2A, complete genome.|2006-05-02|GenBank	MA0828	1472720
814|Methanosarcina acetivorans|0|512|CDS|MA0829|GI:20089713;GeneID:1472721|NC_003552|20088899|hypothetical protein|NC_003552|965341-967356||http://www.ncbi.nlm.nih.gov/entrez/query.fcgi?db=gene&cmd=search&term=MA0829|Methanosarcina acetivorans C2A, complete genome.|2006-05-02|GenBank	MA0829	1472721
815|Methanosarcina acetivorans|0|512|CDS|MA0830|GI:20089714;GeneID:1472722|NC_003552|20088899|hypothetical protein|NC_003552|967529-968110||http://www.ncbi.nlm.nih.gov/entrez/query.fcgi?db=gene&cmd=search&term=MA0830|Methanosarcina acetivorans C2A, complete genome.|2006-05-02|GenBank	MA0830	1472722
816|Methanosarcina acetivorans|0|512|CDS|MA0831|GI:20089715;GeneID:1472723|NC_003552|20088899|transposase|NC_003552|968396-969211||http://www.ncbi.nlm.nih.gov/entrez/query.fcgi?db=gene&cmd=search&term=MA0831|Methanosarcina acetivorans C2A, complete genome.|2006-05-02|GenBank	MA0831	1472723
817|Methanosarcina acetivorans|0|512|CDS|MA0832|GI:20089716;GeneID:1472724|NC_003552|20088899|formylmethanofuran dehydrogenase, subunit C|NC_003552|969749-970507||http://www.ncbi.nlm.nih.gov/entrez/query.fcgi?db=gene&cmd=search&term=MA0832|Methanosarcina acetivorans C2A, complete genome.|2006-05-02|GenBank	MA0832	1472724
818|Methanosarcina acetivorans|0|512|CDS|MA0833|GI:20089717;GeneID:1472725|NC_003552|20088899|formylmethanofuran dehydrogenase, subunit A|NC_003552|970508-972235||http://www.ncbi.nlm.nih.gov/entrez/query.fcgi?db=gene&cmd=search&term=MA0833|Methanosarcina acetivorans C2A, complete genome.|2006-05-02|GenBank	MA0833	1472725
819|Methanosarcina acetivorans|0|512|CDS|MA0834|GI:20089718;GeneID:1472726|NC_003552|20088899|formylmethanofuran dehydrogenase, subunit B|NC_003552|972228-973532||http://www.ncbi.nlm.nih.gov/entrez/query.fcgi?db=gene&cmd=search&term=MA0834|Methanosarcina acetivorans C2A, complete genome.|2006-05-02|GenBank	MA0834	1472726
820|Methanosarcina acetivorans|0|512|CDS|MA0835|GI:20089719;GeneID:1472727|NC_003552|20088899|formylmethanofuran dehydrogenase, subunit D|NC_003552|973610-973993||http://www.ncbi.nlm.nih.gov/entrez/query.fcgi?db=gene&cmd=search&term=MA0835|Methanosarcina acetivorans C2A, complete genome.|2006-05-02|GenBank	MA0835	1472727
821|Methanosarcina acetivorans|0|512|CDS|MA0836|GI:20089720;GeneID:1472728|NC_003552|20088899|transposase|NC_003552|975191-975919||http://www.ncbi.nlm.nih.gov/entrez/query.fcgi?db=gene&cmd=search&term=MA0836|Methanosarcina acetivorans C2A, complete genome.|2006-05-02|GenBank	MA0836	1472728
822|Methanosarcina acetivorans|0|512|CDS|MA0837|GI:20089721;GeneID:1472729|NC_003552|20088899|hypothetical protein|NC_003552|975948-976697||http://www.ncbi.nlm.nih.gov/entrez/query.fcgi?db=gene&cmd=search&term=MA0837|Methanosarcina acetivorans C2A, complete genome.|2006-05-02|GenBank	MA0837	1472729
823|Methanosarcina acetivorans|0|512|CDS|MA0838|GI:20089722;GeneID:1472730|NC_003552|20088899|hypothetical protein|NC_003552|976685-977530||http://www.ncbi.nlm.nih.gov/entrez/query.fcgi?db=gene&cmd=search&term=MA0838|Methanosarcina acetivorans C2A, complete genome.|2006-05-02|GenBank	MA0838	1472730
824|Methanosarcina acetivorans|0|512|CDS|MA0839|GI:20089723;GeneID:1472731|NC_003552|20088899|hypothetical protein|NC_003552|977563-978042||http://www.ncbi.nlm.nih.gov/entrez/query.fcgi?db=gene&cmd=search&term=MA0839|Methanosarcina acetivorans C2A, complete genome.|2006-05-02|GenBank	MA0839	1472731
825|Methanosarcina acetivorans|0|512|CDS|MA0840|GI:20089724;GeneID:1472732|NC_003552|20088899|dipeptide ABC transporter, solute-binding protein|NC_003552|979079-980770||http://www.ncbi.nlm.nih.gov/entrez/query.fcgi?db=gene&cmd=search&term=MA0840|Methanosarcina acetivorans C2A, complete genome.|2006-05-02|GenBank	MA0840	1472732
826|Methanosarcina acetivorans|0|512|CDS|MA0841|GI:20089725;GeneID:1472733|NC_003552|20088899|hypothetical protein|NC_003552|980700-981608||http://www.ncbi.nlm.nih.gov/entrez/query.fcgi?db=gene&cmd=search&term=MA0841|Methanosarcina acetivorans C2A, complete genome.|2006-05-02|GenBank	MA0841	1472733
827|Methanosarcina acetivorans|0|512|CDS|MA0842|GI:20089726;GeneID:1472734|NC_003552|20088899|oligopeptide ABC transporter, permease|NC_003552|981636-982619||http://www.ncbi.nlm.nih.gov/entrez/query.fcgi?db=gene&cmd=search&term=MA0842|Methanosarcina acetivorans C2A, complete genome.|2006-05-02|GenBank	MA0842	1472734
828|Methanosarcina acetivorans|0|512|CDS|MA0843|GI:20089727;GeneID:1472735|NC_003552|20088899|dipeptide ABC transporter, permease|NC_003552|982543-983571||http://www.ncbi.nlm.nih.gov/entrez/query.fcgi?db=gene&cmd=search&term=MA0843|Methanosarcina acetivorans C2A, complete genome.|2006-05-02|GenBank	MA0843	1472735
829|Methanosarcina acetivorans|0|512|CDS|MA0844|GI:20089728;GeneID:1472736|NC_003552|20088899|ABC transporter, ATP-binding protein|NC_003552|983574-985295||http://www.ncbi.nlm.nih.gov/entrez/query.fcgi?db=gene&cmd=search&term=MA0844|Methanosarcina acetivorans C2A, complete genome.|2006-05-02|GenBank	MA0844	1472736
830|Methanosarcina acetivorans|0|512|CDS|MA0845|GI:20089729;GeneID:1472737|NC_003552|20088899|ABC transporter, ATP-binding protein|NC_003552|985439-986449||http://www.ncbi.nlm.nih.gov/entrez/query.fcgi?db=gene&cmd=search&term=MA0845|Methanosarcina acetivorans C2A, complete genome.|2006-05-02|GenBank	MA0845	1472737
831|Methanosarcina acetivorans|0|512|CDS|MA0846|GI:20089730;GeneID:1472738|NC_003552|20088899|ABC-2 type transporter|NC_003552|986446-987210||http://www.ncbi.nlm.nih.gov/entrez/query.fcgi?db=gene&cmd=search&term=MA0846|Methanosarcina acetivorans C2A, complete genome.|2006-05-02|GenBank	MA0846	1472738
832|Methanosarcina acetivorans|0|512|CDS|MA0847|GI:20089731;GeneID:1472739|NC_003552|20088899|methyltransferase|NC_003552|987278-988459||http://www.ncbi.nlm.nih.gov/entrez/query.fcgi?db=gene&cmd=search&term=MA0847|Methanosarcina acetivorans C2A, complete genome.|2006-05-02|GenBank	MA0847	1472739
833|Methanosarcina acetivorans|0|512|CDS|MA0848|GI:20089732;GeneID:1472740|NC_003552|20088899|hypothetical protein|NC_003552|988690-989232||http://www.ncbi.nlm.nih.gov/entrez/query.fcgi?db=gene&cmd=search&term=MA0848|Methanosarcina acetivorans C2A, complete genome.|2006-05-02|GenBank	MA0848	1472740
834|Methanosarcina acetivorans|0|512|CDS|MA0849|GI:20089733;GeneID:1472741|NC_003552|20088899|hypothetical protein|NC_003552|989192-990883||http://www.ncbi.nlm.nih.gov/entrez/query.fcgi?db=gene&cmd=search&term=MA0849|Methanosarcina acetivorans C2A, complete genome.|2006-05-02|GenBank	MA0849	1472741
835|Methanosarcina acetivorans|0|512|CDS|MA0850|GI:20089734;GeneID:1472742|NC_003552|20088899|cell surface protein|NC_003552|991446-998273||http://www.ncbi.nlm.nih.gov/entrez/query.fcgi?db=gene&cmd=search&term=MA0850|Methanosarcina acetivorans C2A, complete genome.|2006-05-02|GenBank	MA0850	1472742
836|Methanosarcina acetivorans|0|512|CDS|MA0851|GI:20089735;GeneID:1472743|NC_003552|20088899|cell surface protein|NC_003552|999281-1006981||http://www.ncbi.nlm.nih.gov/entrez/query.fcgi?db=gene&cmd=search&term=MA0851|Methanosarcina acetivorans C2A, complete genome.|2006-05-02|GenBank	MA0851	1472743
837|Methanosarcina acetivorans|0|512|CDS|MA0852|GI:20089736;GeneID:1472744|NC_003552|20088899|bacitracin ABC transporter, permease protein|NC_003552|1007702-1008478||http://www.ncbi.nlm.nih.gov/entrez/query.fcgi?db=gene&cmd=search&term=MA0852|Methanosarcina acetivorans C2A, complete genome.|2006-05-02|GenBank	MA0852	1472744
838|Methanosarcina acetivorans|0|512|CDS|MA0853|GI:20089737;GeneID:1472745|NC_003552|20088899|bacitracin ABC transporter, ATP-binding protein|NC_003552|1008475-1009419||http://www.ncbi.nlm.nih.gov/entrez/query.fcgi?db=gene&cmd=search&term=MA0853|Methanosarcina acetivorans C2A, complete genome.|2006-05-02|GenBank	MA0853	1472745
839|Methanosarcina acetivorans|0|512|CDS|MA0854|GI:20089738;GeneID:1472746|NC_003552|20088899|N-acetyltransferase|NC_003552|1009601-1010161||http://www.ncbi.nlm.nih.gov/entrez/query.fcgi?db=gene&cmd=search&term=MA0854|Methanosarcina acetivorans C2A, complete genome.|2006-05-02|GenBank	MA0854	1472746
840|Methanosarcina acetivorans|0|512|CDS|MA0855|GI:20089739;GeneID:1472747|NC_003552|20088899|methylcobalamin:coenzyme M methyltransferase|NC_003552|1011041-1012105|catalyzes the formation of methane from methyl-coenzyme M|http://www.ncbi.nlm.nih.gov/entrez/query.fcgi?db=gene&cmd=search&term=MA0855|Methanosarcina acetivorans C2A, complete genome.|2006-05-02|GenBank	MA0855	1472747
841|Methanosarcina acetivorans|0|512|CDS|MA0856|GI:20089740;GeneID:1472748|NC_003552|20088899|hypothetical protein|NC_003552|1012528-1013631||http://www.ncbi.nlm.nih.gov/entrez/query.fcgi?db=gene&cmd=search&term=MA0856|Methanosarcina acetivorans C2A, complete genome.|2006-05-02|GenBank	MA0856	1472748
842|Methanosarcina acetivorans|0|512|CDS|MA0857|GI:20089741;GeneID:1472749|NC_003552|20088899|Hsp60|NC_003552|1014321-1015874||http://www.ncbi.nlm.nih.gov/entrez/query.fcgi?db=gene&cmd=search&term=MA0857|Methanosarcina acetivorans C2A, complete genome.|2006-05-02|GenBank	MA0857	1472749
843|Methanosarcina acetivorans|0|512|CDS|MA0858|GI:20089742;GeneID:1472750|NC_003552|20088899|hydantoinase|NC_003552|1016347-1018299||http://www.ncbi.nlm.nih.gov/entrez/query.fcgi?db=gene&cmd=search&term=MA0858|Methanosarcina acetivorans C2A, complete genome.|2006-05-02|GenBank	MA0858	1472750
844|Methanosarcina acetivorans|0|512|CDS|MA0859|GI:20089743;GeneID:1472751|NC_003552|20088899|hypothetical protein|NC_003552|1019006-1020928||http://www.ncbi.nlm.nih.gov/entrez/query.fcgi?db=gene&cmd=search&term=MA0859|Methanosarcina acetivorans C2A, complete genome.|2006-05-02|GenBank	MA0859	1472751
845|Methanosarcina acetivorans|0|512|CDS|MA0860|GI:20089744;GeneID:1472752|NC_003552|20088899|hypothetical protein|NC_003552|1021409-1021891||http://www.ncbi.nlm.nih.gov/entrez/query.fcgi?db=gene&cmd=search&term=MA0860|Methanosarcina acetivorans C2A, complete genome.|2006-05-02|GenBank	MA0860	1472752
846|Methanosarcina acetivorans|0|512|CDS|MA0861|GI:20089745;GeneID:1472753|NC_003552|20088899|hypothetical protein|NC_003552|1021878-1022825||http://www.ncbi.nlm.nih.gov/entrez/query.fcgi?db=gene&cmd=search&term=MA0861|Methanosarcina acetivorans C2A, complete genome.|2006-05-02|GenBank	MA0861	1472753
847|Methanosarcina acetivorans|0|512|CDS|MA0862|GI:20089746;GeneID:1472754|NC_003552|20088899|hypothetical protein|NC_003552|1023722-1024522||http://www.ncbi.nlm.nih.gov/entrez/query.fcgi?db=gene&cmd=search&term=MA0862|Methanosarcina acetivorans C2A, complete genome.|2006-05-02|GenBank	MA0862	1472754
848|Methanosarcina acetivorans|0|512|CDS|MA0863|GI:20089747;GeneID:1472755|NC_003552|20088899|sensory transduction histidine kinase|NC_003552|1024642-1026891||http://www.ncbi.nlm.nih.gov/entrez/query.fcgi?db=gene&cmd=search&term=MA0863|Methanosarcina acetivorans C2A, complete genome.|2006-05-02|GenBank	MA0863	1472755
849|Methanosarcina acetivorans|0|512|CDS|MA0864|GI:20089748;GeneID:1472756|NC_003552|20088899|hypothetical protein|NC_003552|1026922-1027569||http://www.ncbi.nlm.nih.gov/entrez/query.fcgi?db=gene&cmd=search&term=MA0864|Methanosarcina acetivorans C2A, complete genome.|2006-05-02|GenBank	MA0864	1472756
850|Methanosarcina acetivorans|0|512|CDS|MA0865|GI:20089749;GeneID:1472757|NC_003552|20088899|hypothetical protein|NC_003552|1027847-1028050||http://www.ncbi.nlm.nih.gov/entrez/query.fcgi?db=gene&cmd=search&term=MA0865|Methanosarcina acetivorans C2A, complete genome.|2006-05-02|GenBank	MA0865	1472757
851|Methanosarcina acetivorans|0|512|CDS|MA0866|GI:20089750;GeneID:1472758|NC_003552|20088899|hypothetical protein|NC_003552|1028464-1029468||http://www.ncbi.nlm.nih.gov/entrez/query.fcgi?db=gene&cmd=search&term=MA0866|Methanosarcina acetivorans C2A, complete genome.|2006-05-02|GenBank	MA0866	1472758
852|Methanosarcina acetivorans|0|512|CDS|MA0867|GI:20089751;GeneID:1472759|NC_003552|20088899|multidrug ABC transporter, permease protein|NC_003552|1029796-1030539||http://www.ncbi.nlm.nih.gov/entrez/query.fcgi?db=gene&cmd=search&term=MA0867|Methanosarcina acetivorans C2A, complete genome.|2006-05-02|GenBank	MA0867	1472759
853|Methanosarcina acetivorans|0|512|CDS|MA0868|GI:20089752;GeneID:1472760|NC_003552|20088899|multidrug ABC transporter, ATP-binding protein|NC_003552|1030539-1031312||http://www.ncbi.nlm.nih.gov/entrez/query.fcgi?db=gene&cmd=search&term=MA0868|Methanosarcina acetivorans C2A, complete genome.|2006-05-02|GenBank	MA0868	1472760
854|Methanosarcina acetivorans|0|512|CDS|MA0869|GI:20089753;GeneID:1472761|NC_003552|20088899|ABC transporter, permease protein|NC_003552|1031303-1032196||http://www.ncbi.nlm.nih.gov/entrez/query.fcgi?db=gene&cmd=search&term=MA0869|Methanosarcina acetivorans C2A, complete genome.|2006-05-02|GenBank	MA0869	1472761
855|Methanosarcina acetivorans|0|512|CDS|MA0870|GI:20089754;GeneID:1472762|NC_003552|20088899|ABC transporter, ATP-binding protein|NC_003552|1032222-1034147||http://www.ncbi.nlm.nih.gov/entrez/query.fcgi?db=gene&cmd=search&term=MA0870|Methanosarcina acetivorans C2A, complete genome.|2006-05-02|GenBank	MA0870	1472762
856|Methanosarcina acetivorans|0|512|CDS|MA0871|GI:20089755;GeneID:1472763|NC_003552|20088899|hypothetical protein|NC_003552|1034157-1035809||http://www.ncbi.nlm.nih.gov/entrez/query.fcgi?db=gene&cmd=search&term=MA0871|Methanosarcina acetivorans C2A, complete genome.|2006-05-02|GenBank	MA0871	1472763
857|Methanosarcina acetivorans|0|512|CDS|MA0872|GI:20089756;GeneID:1472764|NC_003552|20088899|cobaltochelatase|NC_003552|1035751-1039659|with CobST catalyzes the formation of cobyrinic acid a,c-diamide from hydrogenobyrinic acid a,c-diamide|http://www.ncbi.nlm.nih.gov/entrez/query.fcgi?db=gene&cmd=search&term=MA0872|Methanosarcina acetivorans C2A, complete genome.|2006-05-02|GenBank	MA0872	1472764
858|Methanosarcina acetivorans|0|512|CDS|MA0873|GI:20089757;GeneID:1472765|NC_003552|20088899|PQQ enzyme repeat domain protein|NC_003552|1039669-1041381||http://www.ncbi.nlm.nih.gov/entrez/query.fcgi?db=gene&cmd=search&term=MA0873|Methanosarcina acetivorans C2A, complete genome.|2006-05-02|GenBank	MA0873	1472765
859|Methanosarcina acetivorans|0|512|CDS|MA0874|GI:20089758;GeneID:1472766|NC_003552|20088899|hypothetical protein|NC_003552|1041386-1042909||http://www.ncbi.nlm.nih.gov/entrez/query.fcgi?db=gene&cmd=search&term=MA0874|Methanosarcina acetivorans C2A, complete genome.|2006-05-02|GenBank	MA0874	1472766
860|Methanosarcina acetivorans|0|512|CDS|MA0875|GI:20089759;GeneID:1472767|NC_003552|20088899|hypothetical protein|NC_003552|1042949-1043542||http://www.ncbi.nlm.nih.gov/entrez/query.fcgi?db=gene&cmd=search&term=MA0875|Methanosarcina acetivorans C2A, complete genome.|2006-05-02|GenBank	MA0875	1472767
861|Methanosarcina acetivorans|0|512|CDS|MA0876|GI:20089760;GeneID:1472768|NC_003552|20088899|hypothetical protein|NC_003552|1043905-1045662||http://www.ncbi.nlm.nih.gov/entrez/query.fcgi?db=gene&cmd=search&term=MA0876|Methanosarcina acetivorans C2A, complete genome.|2006-05-02|GenBank	MA0876	1472768
862|Methanosarcina acetivorans|0|512|CDS|MA0877|GI:20089761;GeneID:1472769|NC_003552|20088899|magnesium-chelatase subunit|NC_003552|1045683-1047797||http://www.ncbi.nlm.nih.gov/entrez/query.fcgi?db=gene&cmd=search&term=MA0877|Methanosarcina acetivorans C2A, complete genome.|2006-05-02|GenBank	MA0877	1472769
863|Methanosarcina acetivorans|0|512|CDS|MA0878|GI:20089762;GeneID:1472770|NC_003552|20088899|oligopeptide ABC transporter, ATP-binding protein|NC_003552|1047778-1048803||http://www.ncbi.nlm.nih.gov/entrez/query.fcgi?db=gene&cmd=search&term=MA0878|Methanosarcina acetivorans C2A, complete genome.|2006-05-02|GenBank	MA0878	1472770
864|Methanosarcina acetivorans|0|512|CDS|MA0879|GI:20089763;GeneID:1472771|NC_003552|20088899|oligopeptide ABC transporter, ATP-binding protein|NC_003552|1048796-1049737||http://www.ncbi.nlm.nih.gov/entrez/query.fcgi?db=gene&cmd=search&term=MA0879|Methanosarcina acetivorans C2A, complete genome.|2006-05-02|GenBank	MA0879	1472771
865|Methanosarcina acetivorans|0|512|CDS|MA0880|GI:20089764;GeneID:1472772|NC_003552|20088899|dipeptide ABC transporter, dipeptide-binding protein|NC_003552|1049734-1050570||http://www.ncbi.nlm.nih.gov/entrez/query.fcgi?db=gene&cmd=search&term=MA0880|Methanosarcina acetivorans C2A, complete genome.|2006-05-02|GenBank	MA0880	1472772
866|Methanosarcina acetivorans|0|512|CDS|MA0881|GI:20089765;GeneID:1472773|NC_003552|20088899|dipeptide transporter protein DppB|NC_003552|1050869-1051648||http://www.ncbi.nlm.nih.gov/entrez/query.fcgi?db=gene&cmd=search&term=MA0881|Methanosarcina acetivorans C2A, complete genome.|2006-05-02|GenBank	MA0881	1472773
867|Methanosarcina acetivorans|0|512|CDS|MA0882|GI:20089766;GeneID:1472774|NC_003552|20088899|cobaltochelatase|NC_003552|1051926-1055828|with CobST catalyzes the formation of cobyrinic acid a,c-diamide from hydrogenobyrinic acid a,c-diamide|http://www.ncbi.nlm.nih.gov/entrez/query.fcgi?db=gene&cmd=search&term=MA0882|Methanosarcina acetivorans C2A, complete genome.|2006-05-02|GenBank	MA0882	1472774
868|Methanosarcina acetivorans|0|512|CDS|MA0883|GI:20089767;GeneID:1472775|NC_003552|20088899|extracellular solute-binding protein, family 5|NC_003552|1055832-1057406||http://www.ncbi.nlm.nih.gov/entrez/query.fcgi?db=gene&cmd=search&term=MA0883|Methanosarcina acetivorans C2A, complete genome.|2006-05-02|GenBank	MA0883	1472775
869|Methanosarcina acetivorans|0|512|CDS|MA0884|GI:20089768;GeneID:1472776|NC_003552|20088899|hypothetical protein|NC_003552|1058322-1060475||http://www.ncbi.nlm.nih.gov/entrez/query.fcgi?db=gene&cmd=search&term=MA0884|Methanosarcina acetivorans C2A, complete genome.|2006-05-02|GenBank	MA0884	1472776
870|Methanosarcina acetivorans|0|512|CDS|MA0885|GI:20089769;GeneID:1472777|NC_003552|20088899|DNA-directed DNA polymerase|NC_003552|1060660-1063473||http://www.ncbi.nlm.nih.gov/entrez/query.fcgi?db=gene&cmd=search&term=MA0885|Methanosarcina acetivorans C2A, complete genome.|2006-05-02|GenBank	MA0885	1472777
871|Methanosarcina acetivorans|0|512|CDS|MA0886|GI:20089770;GeneID:1472778|NC_003552|20088899|hypothetical protein|NC_003552|1063818-1064105||http://www.ncbi.nlm.nih.gov/entrez/query.fcgi?db=gene&cmd=search&term=MA0886|Methanosarcina acetivorans C2A, complete genome.|2006-05-02|GenBank	MA0886	1472778
872|Methanosarcina acetivorans|0|512|CDS|MA0887|GI:20089771;GeneID:1472779|NC_003552|20088899|phosphate ABC transporter, solute-binding protein|NC_003552|1064492-1065445||http://www.ncbi.nlm.nih.gov/entrez/query.fcgi?db=gene&cmd=search&term=MA0887|Methanosarcina acetivorans C2A, complete genome.|2006-05-02|GenBank	MA0887	1472779
873|Methanosarcina acetivorans|0|512|CDS|MA0888|GI:20089772;GeneID:1472780|NC_003552|20088899|phosphate ABC transporter, permease protein|NC_003552|1065477-1066367||http://www.ncbi.nlm.nih.gov/entrez/query.fcgi?db=gene&cmd=search&term=MA0888|Methanosarcina acetivorans C2A, complete genome.|2006-05-02|GenBank	MA0888	1472780
874|Methanosarcina acetivorans|0|512|CDS|MA0889|GI:20089773;GeneID:1472781|NC_003552|20088899|phosphate ABC transporter, permease protein|NC_003552|1066370-1067293||http://www.ncbi.nlm.nih.gov/entrez/query.fcgi?db=gene&cmd=search&term=MA0889|Methanosarcina acetivorans C2A, complete genome.|2006-05-02|GenBank	MA0889	1472781
875|Methanosarcina acetivorans|0|512|CDS|MA0890|GI:20089774;GeneID:1472782|NC_003552|20088899|phosphate ABC transporter, ATP-binding protein|NC_003552|1067344-1068120||http://www.ncbi.nlm.nih.gov/entrez/query.fcgi?db=gene&cmd=search&term=MA0890|Methanosarcina acetivorans C2A, complete genome.|2006-05-02|GenBank	MA0890	1472782
876|Methanosarcina acetivorans|0|512|CDS|MA0891|GI:20089775;GeneID:1472783|NC_003552|20088899|phosphate transport system regulatory protein|NC_003552|1068127-1068777||http://www.ncbi.nlm.nih.gov/entrez/query.fcgi?db=gene&cmd=search&term=MA0891|Methanosarcina acetivorans C2A, complete genome.|2006-05-02|GenBank	MA0891	1472783
877|Methanosarcina acetivorans|0|512|CDS|MA0892|GI:20089776;GeneID:1472784|NC_003552|20088899|dihydroorotase|NC_003552|1069061-1070464|catalyzes the formation of N-carbamoyl-L-aspartate from (S)-dihydroorotate in pyrimidine biosynthesis|http://www.ncbi.nlm.nih.gov/entrez/query.fcgi?db=gene&cmd=search&term=MA0892|Methanosarcina acetivorans C2A, complete genome.|2006-05-02|GenBank	MA0892	1472784
878|Methanosarcina acetivorans|0|512|CDS|MA0893|GI:20089777;GeneID:1472785|NC_003552|20088899|hypothetical protein|NC_003552|1070496-1071044||http://www.ncbi.nlm.nih.gov/entrez/query.fcgi?db=gene&cmd=search&term=MA0893|Methanosarcina acetivorans C2A, complete genome.|2006-05-02|GenBank	MA0893	1472785
879|Methanosarcina acetivorans|0|512|CDS|MA0894|GI:20089778;GeneID:1472786|NC_003552|20088899|hypothetical protein|NC_003552|1071041-1071829||http://www.ncbi.nlm.nih.gov/entrez/query.fcgi?db=gene&cmd=search&term=MA0894|Methanosarcina acetivorans C2A, complete genome.|2006-05-02|GenBank	MA0894	1472786
880|Methanosarcina acetivorans|0|512|CDS|MA0895|GI:20089779;GeneID:1472787|NC_003552|20088899|translation initiation factor IF-1A|NC_003552|1071831-1072166|eIF-1A; enables maximal rate of protein biosynthesis. Enhances ribosome dissociation into subunits and stabilizes the binding of the initiator Met-tRNA(I) to 40 S ribosomal subunits in eukaryotes|http://www.ncbi.nlm.nih.gov/entrez/query.fcgi?d…	MA0895	1472787
881|Methanosarcina acetivorans|0|512|CDS|MA0901|GI:20089780;GeneID:1472791|NC_003552|20088899|sodium/chloride-dependent transporter|NC_003552|1078142-1079521||http://www.ncbi.nlm.nih.gov/entrez/query.fcgi?db=gene&cmd=search&term=MA0901|Methanosarcina acetivorans C2A, complete genome.|2006-05-02|GenBank	MA0901	1472791
882|Methanosarcina acetivorans|0|512|CDS|MA0902|GI:20089781;GeneID:1472792|NC_003552|20088899|hypothetical protein|NC_003552|1080109-1080450||http://www.ncbi.nlm.nih.gov/entrez/query.fcgi?db=gene&cmd=search&term=MA0902|Methanosarcina acetivorans C2A, complete genome.|2006-05-02|GenBank	MA0902	1472792
883|Methanosarcina acetivorans|0|512|CDS|MA0903|GI:20089782;GeneID:1472793|NC_003552|20088899|HesB family protein|NC_003552|1080559-1080876||http://www.ncbi.nlm.nih.gov/entrez/query.fcgi?db=gene&cmd=search&term=MA0903|Methanosarcina acetivorans C2A, complete genome.|2006-05-02|GenBank	MA0903	1472793
884|Methanosarcina acetivorans|0|512|CDS|MA0904|GI:20089783;GeneID:1472794|NC_003552|20088899|hypothetical protein|NC_003552|1081168-1082322||http://www.ncbi.nlm.nih.gov/entrez/query.fcgi?db=gene&cmd=search&term=MA0904|Methanosarcina acetivorans C2A, complete genome.|2006-05-02|GenBank	MA0904	1472794
885|Methanosarcina acetivorans|0|512|CDS|MA0905|GI:20089784;GeneID:1472795|NC_003552|20088899|glycogen debranching enzyme-related protein (4-alpha-glucanotransferase)|NC_003552|1082411-1084453||http://www.ncbi.nlm.nih.gov/entrez/query.fcgi?db=gene&cmd=search&term=MA0905|Methanosarcina acetivorans C2A, complete genome.|2006-05-02|GenBank	MA0905	1472795
886|Methanosarcina acetivorans|0|512|CDS|MA0906|GI:20089785;GeneID:1472796|NC_003552|20088899|microbial collagenase domain|NC_003552|1084559-1085227||http://www.ncbi.nlm.nih.gov/entrez/query.fcgi?db=gene&cmd=search&term=MA0906|Methanosarcina acetivorans C2A, complete genome.|2006-05-02|GenBank	MA0906	1472796
887|Methanosarcina acetivorans|0|512|CDS|MA0908|GI:20089786;GeneID:1472798|NC_003552|20088899|phosphoribosyl-AMP cyclohydrolase|NC_003552|1085862-1086224||http://www.ncbi.nlm.nih.gov/entrez/query.fcgi?db=gene&cmd=search&term=MA0908|Methanosarcina acetivorans C2A, complete genome.|2006-05-02|GenBank	MA0908	1472798
888|Methanosarcina acetivorans|0|512|CDS|MA0909|GI:20089787;GeneID:1472799|NC_003552|20088899|hypothetical protein|NC_003552|1086700-1088622||http://www.ncbi.nlm.nih.gov/entrez/query.fcgi?db=gene&cmd=search&term=MA0909|Methanosarcina acetivorans C2A, complete genome.|2006-05-02|GenBank	MA0909	1472799
889|Methanosarcina acetivorans|0|512|CDS|MA0910|GI:20089788;GeneID:1472800|NC_003552|20088899|hypothetical protein|NC_003552|1088837-1089712||http://www.ncbi.nlm.nih.gov/entrez/query.fcgi?db=gene&cmd=search&term=MA0910|Methanosarcina acetivorans C2A, complete genome.|2006-05-02|GenBank	MA0910	1472800
890|Methanosarcina acetivorans|0|512|CDS|MA0911|GI:20089789;GeneID:1472801|NC_003552|20088899|hypothetical protein|NC_003552|1090082-1090528||http://www.ncbi.nlm.nih.gov/entrez/query.fcgi?db=gene&cmd=search&term=MA0911|Methanosarcina acetivorans C2A, complete genome.|2006-05-02|GenBank	MA0911	1472801
891|Methanosarcina acetivorans|0|512|CDS|MA0912|GI:20089790;GeneID:1472802|NC_003552|20088899|hypothetical protein|NC_003552|1090553-1091029||http://www.ncbi.nlm.nih.gov/entrez/query.fcgi?db=gene&cmd=search&term=MA0912|Methanosarcina acetivorans C2A, complete genome.|2006-05-02|GenBank	MA0912	1472802
892|Methanosarcina acetivorans|0|512|CDS|MA0913|GI:20089791;GeneID:1472803|NC_003552|20088899|imidazole glycerol phosphate synthase subunit HisH|NC_003552|1091615-1092223|catalyzes the conversion of 5-[(5-phospho-1-deoxyribulos-1-ylamino)methylideneamino]- 1-(5-phosphoribosyl)imidazole-4-carboxamide and glutamine to imidazole-glycerol phosphate, 5-aminoimidazol-4-carboxamide ribonucleotide and gl…	MA0913	1472803
893|Methanosarcina acetivorans|0|512|CDS|MA0914|GI:20089792;GeneID:1472804|NC_003552|20088899|hypothetical protein|NC_003552|1092387-1093751||http://www.ncbi.nlm.nih.gov/entrez/query.fcgi?db=gene&cmd=search&term=MA0914|Methanosarcina acetivorans C2A, complete genome.|2006-05-02|GenBank	MA0914	1472804
894|Methanosarcina acetivorans|0|512|CDS|MA0915|GI:20089793;GeneID:1472805|NC_003552|20088899|nodulation protein NfeD|NC_003552|1093839-1095143||http://www.ncbi.nlm.nih.gov/entrez/query.fcgi?db=gene&cmd=search&term=MA0915|Methanosarcina acetivorans C2A, complete genome.|2006-05-02|GenBank	MA0915	1472805
895|Methanosarcina acetivorans|0|512|CDS|MA0916|GI:20089794;GeneID:1472806|NC_003552|20088899|erythrocyte band 7 integral membrane protein|NC_003552|1095195-1095992||http://www.ncbi.nlm.nih.gov/entrez/query.fcgi?db=gene&cmd=search&term=MA0916|Methanosarcina acetivorans C2A, complete genome.|2006-05-02|GenBank	MA0916	1472806
896|Methanosarcina acetivorans|0|512|CDS|MA0917|GI:20089795;GeneID:1472807|NC_003552|20088899|hypothetical protein|NC_003552|1096546-1098690||http://www.ncbi.nlm.nih.gov/entrez/query.fcgi?db=gene&cmd=search&term=MA0917|Methanosarcina acetivorans C2A, complete genome.|2006-05-02|GenBank	MA0917	1472807
897|Methanosarcina acetivorans|0|512|CDS|MA0918|GI:20089796;GeneID:1472808|NC_003552|20088899|acetyltransferase (GNAT) family protein|NC_003552|1098963-1099403||http://www.ncbi.nlm.nih.gov/entrez/query.fcgi?db=gene&cmd=search&term=MA0918|Methanosarcina acetivorans C2A, complete genome.|2006-05-02|GenBank	MA0918	1472808
898|Methanosarcina acetivorans|0|512|CDS|MA0919|GI:20089797;GeneID:1472809|NC_003552|20088899|orotate phosphoribosyltransferase|NC_003552|1099573-1100187|Catalyzes the biosynthesis of pyrimidines|http://www.ncbi.nlm.nih.gov/entrez/query.fcgi?db=gene&cmd=search&term=MA0919|Methanosarcina acetivorans C2A, complete genome.|2006-05-02|GenBank	MA0919	1472809
899|Methanosarcina acetivorans|0|512|CDS|MA0920|GI:20089798;GeneID:1472810|NC_003552|20088899|hypothetical protein|NC_003552|1100355-1100897||http://www.ncbi.nlm.nih.gov/entrez/query.fcgi?db=gene&cmd=search&term=MA0920|Methanosarcina acetivorans C2A, complete genome.|2006-05-02|GenBank	MA0920	1472810
900|Methanosarcina acetivorans|0|512|CDS|MA0921|GI:20089799;GeneID:1472811|NC_003552|20088899|hypothetical protein|NC_003552|1101370-1102089||http://www.ncbi.nlm.nih.gov/entrez/query.fcgi?db=gene&cmd=search&term=MA0921|Methanosarcina acetivorans C2A, complete genome.|2006-05-02|GenBank	MA0921	1472811
901|Methanosarcina acetivorans|0|512|CDS|MA0922|GI:20089800;GeneID:1472812|NC_003552|20088899|hypothetical protein|NC_003552|1102308-1102634||http://www.ncbi.nlm.nih.gov/entrez/query.fcgi?db=gene&cmd=search&term=MA0922|Methanosarcina acetivorans C2A, complete genome.|2006-05-02|GenBank	MA0922	1472812
902|Methanosarcina acetivorans|0|512|CDS|MA0923|GI:20089801;GeneID:1472813|NC_003552|20088899|30S ribosomal protein S8|NC_003552|1103181-1103558||http://www.ncbi.nlm.nih.gov/entrez/query.fcgi?db=gene&cmd=search&term=MA0923|Methanosarcina acetivorans C2A, complete genome.|2006-05-02|GenBank	MA0923	1472813
903|Methanosarcina acetivorans|0|512|CDS|MA0924|GI:20089802;GeneID:1472814|NC_003552|20088899|leucine responsive regulatory protein|NC_003552|1103632-1104123||http://www.ncbi.nlm.nih.gov/entrez/query.fcgi?db=gene&cmd=search&term=MA0924|Methanosarcina acetivorans C2A, complete genome.|2006-05-02|GenBank	MA0924	1472814
904|Methanosarcina acetivorans|0|512|CDS|MA0925|GI:20089803;GeneID:1472815|NC_003552|20088899|aromatic amino acid transferase|NC_003552|1104181-1105386||http://www.ncbi.nlm.nih.gov/entrez/query.fcgi?db=gene&cmd=search&term=MA0925|Methanosarcina acetivorans C2A, complete genome.|2006-05-02|GenBank	MA0925	1472815
905|Methanosarcina acetivorans|0|512|CDS|MA0926|GI:20089804;GeneID:1472816|NC_003552|20088899|hypothetical protein|NC_003552|1105934-1106335||http://www.ncbi.nlm.nih.gov/entrez/query.fcgi?db=gene&cmd=search&term=MA0926|Methanosarcina acetivorans C2A, complete genome.|2006-05-02|GenBank	MA0926	1472816
906|Methanosarcina acetivorans|0|512|CDS|MA0927|GI:20089805;GeneID:1472817|NC_003552|20088899|hypothetical protein|NC_003552|1106736-1107419||http://www.ncbi.nlm.nih.gov/entrez/query.fcgi?db=gene&cmd=search&term=MA0927|Methanosarcina acetivorans C2A, complete genome.|2006-05-02|GenBank	MA0927	1472817
907|Methanosarcina acetivorans|0|512|CDS|MA0928|GI:20089806;GeneID:1472818|NC_003552|20088899|hypothetical protein|NC_003552|1107674-1107970||http://www.ncbi.nlm.nih.gov/entrez/query.fcgi?db=gene&cmd=search&term=MA0928|Methanosarcina acetivorans C2A, complete genome.|2006-05-02|GenBank	MA0928	1472818
908|Methanosarcina acetivorans|0|512|CDS|MA0929|GI:20089807;GeneID:1472819|NC_003552|20088899|transmembrane protein MttP|NC_003552|1107974-1108819||http://www.ncbi.nlm.nih.gov/entrez/query.fcgi?db=gene&cmd=search&term=MA0929|Methanosarcina acetivorans C2A, complete genome.|2006-05-02|GenBank	MA0929	1472819
909|Methanosarcina acetivorans|0|512|CDS|MA0930|GI:20089808;GeneID:1472820|NC_003552|20088899|transmembrane protein MttP|NC_003552|1108831-1109043||http://www.ncbi.nlm.nih.gov/entrez/query.fcgi?db=gene&cmd=search&term=MA0930|Methanosarcina acetivorans C2A, complete genome.|2006-05-02|GenBank	MA0930	1472820
910|Methanosarcina acetivorans|0|512|CDS|MA0931|GI:20089809;GeneID:1472821|NC_003552|20088899|trimethylamine corrinoid protein|NC_003552|1109141-1109794||http://www.ncbi.nlm.nih.gov/entrez/query.fcgi?db=gene&cmd=search&term=MA0931|Methanosarcina acetivorans C2A, complete genome.|2006-05-02|GenBank	MA0931	1472821
911|Methanosarcina acetivorans|0|512|CDS|MA0932|GI:20089810;GeneID:1472822|NC_003552|20088899|trimethylamine methyltransferase|NC_003552|1109815-1111302||http://www.ncbi.nlm.nih.gov/entrez/query.fcgi?db=gene&cmd=search&term=MA0932|Methanosarcina acetivorans C2A, complete genome.|2006-05-02|GenBank	MA0932	1472822
912|Methanosarcina acetivorans|0|512|CDS|MA0933|GI:20089811;GeneID:1472823|NC_003552|20088899|dimethylamine methyltransferase|NC_003552|1111892-1113298||http://www.ncbi.nlm.nih.gov/entrez/query.fcgi?db=gene&cmd=search&term=MA0933|Methanosarcina acetivorans C2A, complete genome.|2006-05-02|GenBank	MA0933	1472823
913|Methanosarcina acetivorans|0|512|CDS|MA0934|GI:20089812;GeneID:1472824|NC_003552|20088899|dimethylamine corrinoid protein|NC_003552|1113305-1113961||http://www.ncbi.nlm.nih.gov/entrez/query.fcgi?db=gene&cmd=search&term=MA0934|Methanosarcina acetivorans C2A, complete genome.|2006-05-02|GenBank	MA0934	1472824
914|Methanosarcina acetivorans|0|512|CDS|MA0935|GI:20089813;GeneID:1472825|NC_003552|20088899|hypothetical protein|NC_003552|1114425-1114805||http://www.ncbi.nlm.nih.gov/entrez/query.fcgi?db=gene&cmd=search&term=MA0935|Methanosarcina acetivorans C2A, complete genome.|2006-05-02|GenBank	MA0935	1472825
915|Methanosarcina acetivorans|0|512|CDS|MA0936|GI:20089814;GeneID:1472826|NC_003552|20088899|hypothetical protein|NC_003552|1114909-1115871||http://www.ncbi.nlm.nih.gov/entrez/query.fcgi?db=gene&cmd=search&term=MA0936|Methanosarcina acetivorans C2A, complete genome.|2006-05-02|GenBank	MA0936	1472826
916|Methanosarcina acetivorans|0|512|CDS|MA0937|GI:20089815;GeneID:1472827|NC_003552|20088899|ABC transporter, ATP-binding protein|NC_003552|1115875-1116582||http://www.ncbi.nlm.nih.gov/entrez/query.fcgi?db=gene&cmd=search&term=MA0937|Methanosarcina acetivorans C2A, complete genome.|2006-05-02|GenBank	MA0937	1472827
917|Methanosarcina acetivorans|0|512|CDS|MA0938|GI:20089816;GeneID:1472828|NC_003552|20088899|nucleoside triphosphate (NTP):5-deoxyadenosylcobinamide phosphate nucleotidyltransferase|NC_003552|1116628-1117239||http://www.ncbi.nlm.nih.gov/entrez/query.fcgi?db=gene&cmd=search&term=MA0938|Methanosarcina acetivorans C2A, complete genome.|2006-05-02|GenBank	MA0938	1472828
918|Methanosarcina acetivorans|0|512|CDS|MA0939|GI:20089817;GeneID:1472829|NC_003552|20088899|cobalamin (5-phosphate) synthase|NC_003552|1117224-1118060||http://www.ncbi.nlm.nih.gov/entrez/query.fcgi?db=gene&cmd=search&term=MA0939|Methanosarcina acetivorans C2A, complete genome.|2006-05-02|GenBank	MA0939	1472829
919|Methanosarcina acetivorans|0|512|CDS|MA0940|GI:20089818;GeneID:1472830|NC_003552|20088899|hypothetical protein|NC_003552|1118078-1118629||http://www.ncbi.nlm.nih.gov/entrez/query.fcgi?db=gene&cmd=search&term=MA0940|Methanosarcina acetivorans C2A, complete genome.|2006-05-02|GenBank	MA0940	1472830
920|Methanosarcina acetivorans|0|512|CDS|MA0941|GI:20089819;GeneID:1472831|NC_003552|20088899|cobalamin biosynthesis protein|NC_003552|1118909-1119868||http://www.ncbi.nlm.nih.gov/entrez/query.fcgi?db=gene&cmd=search&term=MA0941|Methanosarcina acetivorans C2A, complete genome.|2006-05-02|GenBank	MA0941	1472831
921|Methanosarcina acetivorans|0|512|CDS|MA0942|GI:20089820;GeneID:1472832|NC_003552|20088899|histidinol-phosphate aminotransferase|NC_003552|1119865-1121355||http://www.ncbi.nlm.nih.gov/entrez/query.fcgi?db=gene&cmd=search&term=MA0942|Methanosarcina acetivorans C2A, complete genome.|2006-05-02|GenBank	MA0942	1472832
922|Methanosarcina acetivorans|0|512|CDS|MA0943|GI:20089821;GeneID:1472833|NC_003552|20088899|histidyl-tRNA synthetase|NC_003552|1121827-1123068|Catalyzes a two-step reaction, first charging a histidine molecule by linking its carboxyl group to the alpha-phosphate of ATP, followed by transfer of the aminoacyl-adenylate to its tRNA|http://www.ncbi.nlm.nih.gov/entrez/query.fcgi?db=gene&cmd=search&t…	MA0943	1472833
923|Methanosarcina acetivorans|0|512|CDS|MA0944|GI:20089822;GeneID:1472834|NC_003552|20088899|hypothetical protein|NC_003552|1123186-1124727||http://www.ncbi.nlm.nih.gov/entrez/query.fcgi?db=gene&cmd=search&term=MA0944|Methanosarcina acetivorans C2A, complete genome.|2006-05-02|GenBank	MA0944	1472834
924|Methanosarcina acetivorans|0|512|CDS|MA0945|GI:20089823;GeneID:1472835|NC_003552|20088899|hypothetical protein|NC_003552|1125466-1125768||http://www.ncbi.nlm.nih.gov/entrez/query.fcgi?db=gene&cmd=search&term=MA0945|Methanosarcina acetivorans C2A, complete genome.|2006-05-02|GenBank	MA0945	1472835
925|Methanosarcina acetivorans|0|512|CDS|MA0946|GI:20089824;GeneID:1472836|NC_003552|20088899|hypothetical protein|NC_003552|1125765-1126397||http://www.ncbi.nlm.nih.gov/entrez/query.fcgi?db=gene&cmd=search&term=MA0946|Methanosarcina acetivorans C2A, complete genome.|2006-05-02|GenBank	MA0946	1472836
926|Methanosarcina acetivorans|0|512|CDS|MA0947|GI:20089825;GeneID:1472837|NC_003552|20088899|hypothetical protein|NC_003552|1126354-1127007||http://www.ncbi.nlm.nih.gov/entrez/query.fcgi?db=gene&cmd=search&term=MA0947|Methanosarcina acetivorans C2A, complete genome.|2006-05-02|GenBank	MA0947	1472837
927|Methanosarcina acetivorans|0|512|CDS|MA0948|GI:20089826;GeneID:1472838|NC_003552|20088899|hypothetical protein|NC_003552|1127122-1128429||http://www.ncbi.nlm.nih.gov/entrez/query.fcgi?db=gene&cmd=search&term=MA0948|Methanosarcina acetivorans C2A, complete genome.|2006-05-02|GenBank	MA0948	1472838
928|Methanosarcina acetivorans|0|512|CDS|MA0949|GI:20089827;GeneID:1472839|NC_003552|20088899|30S ribosomal protein S15|NC_003552|1128668-1129126|binds to the 16S ribosomal RNA|http://www.ncbi.nlm.nih.gov/entrez/query.fcgi?db=gene&cmd=search&term=MA0949|Methanosarcina acetivorans C2A, complete genome.|2006-05-02|GenBank	MA0949	1472839
929|Methanosarcina acetivorans|0|512|CDS|MA0950|GI:20089828;GeneID:1472840|NC_003552|20088899|ferric enterobactin transport ATP-binding protein|NC_003552|1129290-1130081||http://www.ncbi.nlm.nih.gov/entrez/query.fcgi?db=gene&cmd=search&term=MA0950|Methanosarcina acetivorans C2A, complete genome.|2006-05-02|GenBank	MA0950	1472840
930|Methanosarcina acetivorans|0|512|CDS|MA0951|GI:20089829;GeneID:1472841|NC_003552|20088899|hemin permease|NC_003552|1130081-1131151||http://www.ncbi.nlm.nih.gov/entrez/query.fcgi?db=gene&cmd=search&term=MA0951|Methanosarcina acetivorans C2A, complete genome.|2006-05-02|GenBank	MA0951	1472841
931|Methanosarcina acetivorans|0|512|CDS|MA0952|GI:20089830;GeneID:1472842|NC_003552|20088899|iron transport periplasmic binding protein|NC_003552|1131170-1132378||http://www.ncbi.nlm.nih.gov/entrez/query.fcgi?db=gene&cmd=search&term=MA0952|Methanosarcina acetivorans C2A, complete genome.|2006-05-02|GenBank	MA0952	1472842
932|Methanosarcina acetivorans|0|512|CDS|MA0953|GI:20089831;GeneID:1472843|NC_003552|20088899|cell division protein FtsZ|NC_003552|1132843-1134066||http://www.ncbi.nlm.nih.gov/entrez/query.fcgi?db=gene&cmd=search&term=MA0953|Methanosarcina acetivorans C2A, complete genome.|2006-05-02|GenBank	MA0953	1472844
933|Methanosarcina acetivorans|0|512|CDS|MA0954|GI:20089832;GeneID:1472844|NC_003552|20088899|hypothetical protein|NC_003552|1134014-1135282||http://www.ncbi.nlm.nih.gov/entrez/query.fcgi?db=gene&cmd=search&term=MA0954|Methanosarcina acetivorans C2A, complete genome.|2006-05-02|GenBank	MA0954	1472845
934|Methanosarcina acetivorans|0|512|CDS|MA0955|GI:20089833;GeneID:1472845|NC_003552|20088899|nicotinate-nucleotide pyrophosphorylase (carboxylating)|NC_003552|1136515-1137348||http://www.ncbi.nlm.nih.gov/entrez/query.fcgi?db=gene&cmd=search&term=MA0955|Methanosarcina acetivorans C2A, complete genome.|2006-05-02|GenBank	MA0955	1472846
935|Methanosarcina acetivorans|0|512|CDS|MA0956|GI:20089834;GeneID:1472846|NC_003552|20088899|6-pyruvoyltetrahydropterin synthase|NC_003552|1137547-1137918||http://www.ncbi.nlm.nih.gov/entrez/query.fcgi?db=gene&cmd=search&term=MA0956|Methanosarcina acetivorans C2A, complete genome.|2006-05-02|GenBank	MA0956	1472847
936|Methanosarcina acetivorans|0|512|CDS|MA0957|GI:20089835;GeneID:1472847|NC_003552|20088899|hypothetical protein|NC_003552|1138411-1142001||http://www.ncbi.nlm.nih.gov/entrez/query.fcgi?db=gene&cmd=search&term=MA0957|Methanosarcina acetivorans C2A, complete genome.|2006-05-02|GenBank	MA0957	1472848
937|Methanosarcina acetivorans|0|512|CDS|MA0958|GI:20089836;GeneID:1472848|NC_003552|20088899|hypothetical protein|NC_003552|1142634-1143449||http://www.ncbi.nlm.nih.gov/entrez/query.fcgi?db=gene&cmd=search&term=MA0958|Methanosarcina acetivorans C2A, complete genome.|2006-05-02|GenBank	MA0958	1472849
938|Methanosarcina acetivorans|0|512|CDS|MA0959|GI:20089837;GeneID:1472849|NC_003552|20088899|quinolinate synthetase|NC_003552|1143764-1144678|3 different subfamilies; catalyzes the formation of quinolinate from iminoaspartate and dihydroxyacetone phosphate|http://www.ncbi.nlm.nih.gov/entrez/query.fcgi?db=gene&cmd=search&term=MA0959|Methanosarcina acetivorans C2A, complete genome.|2006-05-02|GenB…	MA0959	1472850
939|Methanosarcina acetivorans|0|512|CDS|MA0960|GI:20089838;GeneID:1472850|NC_003552|20088899|hypothetical protein|NC_003552|1145129-1146694||http://www.ncbi.nlm.nih.gov/entrez/query.fcgi?db=gene&cmd=search&term=MA0960|Methanosarcina acetivorans C2A, complete genome.|2006-05-02|GenBank	MA0960	1472851
940|Methanosarcina acetivorans|0|512|CDS|MA0961|GI:20089839;GeneID:1472851|NC_003552|20088899|4-hydroxybenzoate octaprenyltransferase|NC_003552|1147403-1148272||http://www.ncbi.nlm.nih.gov/entrez/query.fcgi?db=gene&cmd=search&term=MA0961|Methanosarcina acetivorans C2A, complete genome.|2006-05-02|GenBank	MA0961	1472852
941|Methanosarcina acetivorans|0|512|CDS|MA0962|GI:20089840;GeneID:1472852|NC_003552|20088899|S-adenosylmethionine synthetase|NC_003552|1148407-1149639|catalyzes the formation of S-adenosylmethionine from methionine and ATP|http://www.ncbi.nlm.nih.gov/entrez/query.fcgi?db=gene&cmd=search&term=MA0962|Methanosarcina acetivorans C2A, complete genome.|2006-05-02|GenBank	MA0962	1472853
942|Methanosarcina acetivorans|0|512|CDS|MA0963|GI:20089841;GeneID:1472853|NC_003552|20088899|hypothetical protein|NC_003552|1149985-1150728||http://www.ncbi.nlm.nih.gov/entrez/query.fcgi?db=gene&cmd=search&term=MA0963|Methanosarcina acetivorans C2A, complete genome.|2006-05-02|GenBank	MA0963	1472854
943|Methanosarcina acetivorans|0|512|CDS|MA0964|GI:20089842;GeneID:1472854|NC_003552|20088899|hypothetical protein|NC_003552|1151300-1151746||http://www.ncbi.nlm.nih.gov/entrez/query.fcgi?db=gene&cmd=search&term=MA0964|Methanosarcina acetivorans C2A, complete genome.|2006-05-02|GenBank	MA0964	1472855
944|Methanosarcina acetivorans|0|512|CDS|MA0965|GI:20089843;GeneID:1472855|NC_003552|20088899|thioredoxin|NC_003552|1152290-1152682||http://www.ncbi.nlm.nih.gov/entrez/query.fcgi?db=gene&cmd=search&term=MA0965|Methanosarcina acetivorans C2A, complete genome.|2006-05-02|GenBank	MA0965	1472856
945|Methanosarcina acetivorans|0|512|CDS|MA0966|GI:20089844;GeneID:1472856|NC_003552|20088899|hypothetical protein|NC_003552|1152921-1153367||http://www.ncbi.nlm.nih.gov/entrez/query.fcgi?db=gene&cmd=search&term=MA0966|Methanosarcina acetivorans C2A, complete genome.|2006-05-02|GenBank	MA0966	1472857
946|Methanosarcina acetivorans|0|512|CDS|MA0968|GI:20089845;GeneID:1472858|NC_003552|20088899|putative deoxyhypusine synthase|NC_003552|1154663-1155616|transforms a conserved lysineresidue of initiation factor 5A intodeoxyhypusine|http://www.ncbi.nlm.nih.gov/entrez/query.fcgi?db=gene&cmd=search&term=MA0968|Methanosarcina acetivorans C2A, complete genome.|2006-05-02|GenBank	MA0968	1472858
947|Methanosarcina acetivorans|0|512|CDS|MA0969|GI:20089846;GeneID:1472859|NC_003552|20088899|orotidine-5-phosphate decarboxylase|NC_003552|1155555-1156286||http://www.ncbi.nlm.nih.gov/entrez/query.fcgi?db=gene&cmd=search&term=MA0969|Methanosarcina acetivorans C2A, complete genome.|2006-05-02|GenBank	MA0969	1472859
948|Methanosarcina acetivorans|0|512|CDS|MA0970|GI:20089847;GeneID:1472860|NC_003552|20088899|sensory transduction histidine kinase|NC_003552|1157294-1159786||http://www.ncbi.nlm.nih.gov/entrez/query.fcgi?db=gene&cmd=search&term=MA0970|Methanosarcina acetivorans C2A, complete genome.|2006-05-02|GenBank	MA0970	1472860
949|Methanosarcina acetivorans|0|512|CDS|MA0971|GI:20089848;GeneID:1472861|NC_003552|20088899|ferric uptake regulation protein|NC_003552|1160210-1160659||http://www.ncbi.nlm.nih.gov/entrez/query.fcgi?db=gene&cmd=search&term=MA0971|Methanosarcina acetivorans C2A, complete genome.|2006-05-02|GenBank	MA0971	1472861
950|Methanosarcina acetivorans|0|512|CDS|MA0972|GI:20089849;GeneID:1472862|NC_003552|20088899|catalase/peroxidase|NC_003552|1160900-1163110||http://www.ncbi.nlm.nih.gov/entrez/query.fcgi?db=gene&cmd=search&term=MA0972|Methanosarcina acetivorans C2A, complete genome.|2006-05-02|GenBank	MA0972	1472862
952|Methanosarcina acetivorans|0|512|CDS|MA0974|GI:20089851;GeneID:1472864|NC_003552|20088899|hypothetical protein|NC_003552|1165169-1165495||http://www.ncbi.nlm.nih.gov/entrez/query.fcgi?db=gene&cmd=search&term=MA0974|Methanosarcina acetivorans C2A, complete genome.|2006-05-02|GenBank	MA0974	1472864
953|Methanosarcina acetivorans|0|512|CDS|MA0975|GI:20089852;GeneID:1472865|NC_003552|20088899|coenzyme F420 hydrogenase, subunit alpha|NC_003552|1165692-1167062||http://www.ncbi.nlm.nih.gov/entrez/query.fcgi?db=gene&cmd=search&term=MA0975|Methanosarcina acetivorans C2A, complete genome.|2006-05-02|GenBank	MA0975	1472865
954|Methanosarcina acetivorans|0|512|CDS|MA0976|GI:20089853;GeneID:1472866|NC_003552|20088899|hydrogenase maturation protease|NC_003552|1167069-1167548||http://www.ncbi.nlm.nih.gov/entrez/query.fcgi?db=gene&cmd=search&term=MA0976|Methanosarcina acetivorans C2A, complete genome.|2006-05-02|GenBank	MA0976	1472866
955|Methanosarcina acetivorans|0|512|CDS|MA0977|GI:20089854;GeneID:1472867|NC_003552|20088899|coenzyme F420 hydrogenase, subunit gamma|NC_003552|1167553-1168341||http://www.ncbi.nlm.nih.gov/entrez/query.fcgi?db=gene&cmd=search&term=MA0977|Methanosarcina acetivorans C2A, complete genome.|2006-05-02|GenBank	MA0977	1472867
956|Methanosarcina acetivorans|0|512|CDS|MA0978|GI:20089855;GeneID:1472868|NC_003552|20088899|coenzyme F420-reducing hydrogenase beta subunit|NC_003552|1168352-1169227||http://www.ncbi.nlm.nih.gov/entrez/query.fcgi?db=gene&cmd=search&term=MA0978|Methanosarcina acetivorans C2A, complete genome.|2006-05-02|GenBank	MA0978	1472868
957|Methanosarcina acetivorans|0|512|CDS|MA0979|GI:20089856;GeneID:1472869|NC_003552|20088899|hypothetical protein|NC_003552|1169485-1170885||http://www.ncbi.nlm.nih.gov/entrez/query.fcgi?db=gene&cmd=search&term=MA0979|Methanosarcina acetivorans C2A, complete genome.|2006-05-02|GenBank	MA0979	1472869
958|Methanosarcina acetivorans|0|512|CDS|MA0980|GI:20089857;GeneID:1472870|NC_003552|20088899|hypothetical protein|NC_003552|1170887-1172284||http://www.ncbi.nlm.nih.gov/entrez/query.fcgi?db=gene&cmd=search&term=MA0980|Methanosarcina acetivorans C2A, complete genome.|2006-05-02|GenBank	MA0980	1472870
959|Methanosarcina acetivorans|0|512|CDS|MA0981|GI:20089858;GeneID:1472871|NC_003552|20088899|hypothetical protein|NC_003552|1172985-1173254||http://www.ncbi.nlm.nih.gov/entrez/query.fcgi?db=gene&cmd=search&term=MA0981|Methanosarcina acetivorans C2A, complete genome.|2006-05-02|GenBank	MA0981	1472871
960|Methanosarcina acetivorans|0|512|CDS|MA0982|GI:20089859;GeneID:1472872|NC_003552|20088899|Pin protein|NC_003552|1173873-1174226||http://www.ncbi.nlm.nih.gov/entrez/query.fcgi?db=gene&cmd=search&term=MA0982|Methanosarcina acetivorans C2A, complete genome.|2006-05-02|GenBank	MA0982	1472872
961|Methanosarcina acetivorans|0|512|CDS|MA0983|GI:20089860;GeneID:1472873|NC_003552|20088899|hypothetical protein|NC_003552|1174451-1174831||http://www.ncbi.nlm.nih.gov/entrez/query.fcgi?db=gene&cmd=search&term=MA0983|Methanosarcina acetivorans C2A, complete genome.|2006-05-02|GenBank	MA0983	1472873
962|Methanosarcina acetivorans|0|512|CDS|MA0984|GI:20089861;GeneID:1472874|NC_003552|20088899|hypothetical protein|NC_003552|1175397-1176548||http://www.ncbi.nlm.nih.gov/entrez/query.fcgi?db=gene&cmd=search&term=MA0984|Methanosarcina acetivorans C2A, complete genome.|2006-05-02|GenBank	MA0984	1472874
963|Methanosarcina acetivorans|0|512|CDS|MA0985|GI:20089862;GeneID:1472875|NC_003552|20088899|hypothetical protein|NC_003552|1177597-1178037||http://www.ncbi.nlm.nih.gov/entrez/query.fcgi?db=gene&cmd=search&term=MA0985|Methanosarcina acetivorans C2A, complete genome.|2006-05-02|GenBank	MA0985	1472875
964|Methanosarcina acetivorans|0|512|CDS|MA0986|GI:20089863;GeneID:1472876|NC_003552|20088899|hypothetical protein|NC_003552|1178383-1179108||http://www.ncbi.nlm.nih.gov/entrez/query.fcgi?db=gene&cmd=search&term=MA0986|Methanosarcina acetivorans C2A, complete genome.|2006-05-02|GenBank	MA0986	1472876
965|Methanosarcina acetivorans|0|512|CDS|MA0987|GI:20089864;GeneID:1472877|NC_003552|20088899|hypothetical protein|NC_003552|1179874-1180614||http://www.ncbi.nlm.nih.gov/entrez/query.fcgi?db=gene&cmd=search&term=MA0987|Methanosarcina acetivorans C2A, complete genome.|2006-05-02|GenBank	MA0987	1472877
966|Methanosarcina acetivorans|0|512|CDS|MA0988|GI:20089865;GeneID:1472878|NC_003552|20088899|hypothetical protein|NC_003552|1180735-1181337||http://www.ncbi.nlm.nih.gov/entrez/query.fcgi?db=gene&cmd=search&term=MA0988|Methanosarcina acetivorans C2A, complete genome.|2006-05-02|GenBank	MA0988	1472878
967|Methanosarcina acetivorans|0|512|CDS|MA0989|GI:20089866;GeneID:1472879|NC_003552|20088899|transcriptional regulator, MerR family|NC_003552|1181616-1182470||http://www.ncbi.nlm.nih.gov/entrez/query.fcgi?db=gene&cmd=search&term=MA0989|Methanosarcina acetivorans C2A, complete genome.|2006-05-02|GenBank	MA0989	1472879
968|Methanosarcina acetivorans|0|512|CDS|MA0990|GI:20089867;GeneID:1472880|NC_003552|20088899|peptidoglycan GlcNAc deacetylase|NC_003552|1182614-1183333||http://www.ncbi.nlm.nih.gov/entrez/query.fcgi?db=gene&cmd=search&term=MA0990|Methanosarcina acetivorans C2A, complete genome.|2006-05-02|GenBank	MA0990	1472880
969|Methanosarcina acetivorans|0|512|CDS|MA0991|GI:20089868;GeneID:1472881|NC_003552|20088899|hypothetical protein|NC_003552|1183746-1184174||http://www.ncbi.nlm.nih.gov/entrez/query.fcgi?db=gene&cmd=search&term=MA0991|Methanosarcina acetivorans C2A, complete genome.|2006-05-02|GenBank	MA0991	1472881
970|Methanosarcina acetivorans|0|512|CDS|MA0992|GI:20089869;GeneID:1472882|NC_003552|20088899|hypothetical protein|NC_003552|1184348-1184641||http://www.ncbi.nlm.nih.gov/entrez/query.fcgi?db=gene&cmd=search&term=MA0992|Methanosarcina acetivorans C2A, complete genome.|2006-05-02|GenBank	MA0992	1472882
971|Methanosarcina acetivorans|0|512|CDS|MA0993|GI:20089870;GeneID:1472883|NC_003552|20088899|chloride peroxidase|NC_003552|1184875-1185696||http://www.ncbi.nlm.nih.gov/entrez/query.fcgi?db=gene&cmd=search&term=MA0993|Methanosarcina acetivorans C2A, complete genome.|2006-05-02|GenBank	MA0993	1472883
972|Methanosarcina acetivorans|0|512|CDS|MA0994|GI:20089871;GeneID:1472884|NC_003552|20088899|hypothetical protein|NC_003552|1186239-1186691||http://www.ncbi.nlm.nih.gov/entrez/query.fcgi?db=gene&cmd=search&term=MA0994|Methanosarcina acetivorans C2A, complete genome.|2006-05-02|GenBank	MA0994	1472884
973|Methanosarcina acetivorans|0|512|CDS|MA0995|GI:20089872;GeneID:1472885|NC_003552|20088899|hypothetical protein|NC_003552|1187126-1187881||http://www.ncbi.nlm.nih.gov/entrez/query.fcgi?db=gene&cmd=search&term=MA0995|Methanosarcina acetivorans C2A, complete genome.|2006-05-02|GenBank	MA0995	1472885
974|Methanosarcina acetivorans|0|512|CDS|MA0996|GI:20089873;GeneID:1472886|NC_003552|20088899|hypothetical protein|NC_003552|1188064-1188804||http://www.ncbi.nlm.nih.gov/entrez/query.fcgi?db=gene&cmd=search&term=MA0996|Methanosarcina acetivorans C2A, complete genome.|2006-05-02|GenBank	MA0996	1472886
975|Methanosarcina acetivorans|0|512|CDS|MA0998|GI:20089874;GeneID:1472888|NC_003552|20088899|hypothetical protein|NC_003552|1189417-1190037||http://www.ncbi.nlm.nih.gov/entrez/query.fcgi?db=gene&cmd=search&term=MA0998|Methanosarcina acetivorans C2A, complete genome.|2006-05-02|GenBank	MA0998	1472888
976|Methanosarcina acetivorans|0|512|CDS|MA0999|GI:20089875;GeneID:1472889|NC_003552|20088899|hypothetical protein|NC_003552|1190771-1191658||http://www.ncbi.nlm.nih.gov/entrez/query.fcgi?db=gene&cmd=search&term=MA0999|Methanosarcina acetivorans C2A, complete genome.|2006-05-02|GenBank	MA0999	1472889
977|Methanosarcina acetivorans|0|512|CDS|MA1000|GI:20089876;GeneID:1472890|NC_003552|20088899|hypothetical protein|NC_003552|1191940-1192548||http://www.ncbi.nlm.nih.gov/entrez/query.fcgi?db=gene&cmd=search&term=MA1000|Methanosarcina acetivorans C2A, complete genome.|2006-05-02|GenBank	MA1000	1472890
978|Methanosarcina acetivorans|0|512|CDS|MA1001|GI:20089877;GeneID:1472891|NC_003552|20088899|fumarate hydratase|NC_003552|1193195-1194691||http://www.ncbi.nlm.nih.gov/entrez/query.fcgi?db=gene&cmd=search&term=MA1001|Methanosarcina acetivorans C2A, complete genome.|2006-05-02|GenBank	MA1001	1472891
979|Methanosarcina acetivorans|0|512|CDS|MA1002|GI:20089878;GeneID:1472892|NC_003552|20088899|malate dehydrogenase (oxaloacetate decarboxylating) (NADP+)|NC_003552|1194714-1195106||http://www.ncbi.nlm.nih.gov/entrez/query.fcgi?db=gene&cmd=search&term=MA1002|Methanosarcina acetivorans C2A, complete genome.|2006-05-02|GenBank	MA1002	1472892
980|Methanosarcina acetivorans|0|512|CDS|MA1003|GI:20089879;GeneID:1472893|NC_003552|20088899|Fmn oxidoreductase protein|NC_003552|1195554-1196654||http://www.ncbi.nlm.nih.gov/entrez/query.fcgi?db=gene&cmd=search&term=MA1003|Methanosarcina acetivorans C2A, complete genome.|2006-05-02|GenBank	MA1003	1472893
981|Methanosarcina acetivorans|0|512|CDS|MA1004|GI:20089880;GeneID:1472894|NC_003552|20088899|hypothetical protein|NC_003552|1197325-1198131||http://www.ncbi.nlm.nih.gov/entrez/query.fcgi?db=gene&cmd=search&term=MA1004|Methanosarcina acetivorans C2A, complete genome.|2006-05-02|GenBank	MA1004	1472894
982|Methanosarcina acetivorans|0|512|CDS|MA1005|GI:20089881;GeneID:1472895|NC_003552|20088899|ferric uptake regulation protein|NC_003552|1199625-1200038||http://www.ncbi.nlm.nih.gov/entrez/query.fcgi?db=gene&cmd=search&term=MA1005|Methanosarcina acetivorans C2A, complete genome.|2006-05-02|GenBank	MA1005	1472895
983|Methanosarcina acetivorans|0|512|CDS|MA1006|GI:20089882;GeneID:1472896|NC_003552|20088899|cytochrome d ubiquinol oxidase, subunit I|NC_003552|1200259-1201575||http://www.ncbi.nlm.nih.gov/entrez/query.fcgi?db=gene&cmd=search&term=MA1006|Methanosarcina acetivorans C2A, complete genome.|2006-05-02|GenBank	MA1006	1472896
984|Methanosarcina acetivorans|0|512|CDS|MA1007|GI:20089883;GeneID:1472897|NC_003552|20088899|cytochrome d ubiquinol oxidase, subunit II|NC_003552|1201578-1202621||http://www.ncbi.nlm.nih.gov/entrez/query.fcgi?db=gene&cmd=search&term=MA1007|Methanosarcina acetivorans C2A, complete genome.|2006-05-02|GenBank	MA1007	1472897
985|Methanosarcina acetivorans|0|512|CDS|MA1008|GI:20089884;GeneID:1472898|NC_003552|20088899|peptide chain release factor 1|NC_003552|1202909-1204156|Directs the termination of nascent peptide synthesis in response to the termination codons UAA, UAG and UGA|http://www.ncbi.nlm.nih.gov/entrez/query.fcgi?db=gene&cmd=search&term=MA1008|Methanosarcina acetivorans C2A, complete genome.|2006-05-02|Gen…	MA1008	1472898
986|Methanosarcina acetivorans|0|512|CDS|MA1009|GI:20089885;GeneID:1472899|NC_003552|20088899|transposase|NC_003552|1204352-1205464||http://www.ncbi.nlm.nih.gov/entrez/query.fcgi?db=gene&cmd=search&term=MA1009|Methanosarcina acetivorans C2A, complete genome.|2006-05-02|GenBank	MA1009	1472899
987|Methanosarcina acetivorans|0|512|CDS|MA1011|GI:20089886;GeneID:1472901|NC_003552|20088899|acetyl-CoA decarbonylase/synthase complex subunit gamma|NC_003552|1206107-1207513|part of a complex that catalyzes the cleavage of acetyl-CoA|http://www.ncbi.nlm.nih.gov/entrez/query.fcgi?db=gene&cmd=search&term=MA1011|Methanosarcina acetivorans C2A, complete genome.|2006-05-02|GenBank	MA1011	1472900
988|Methanosarcina acetivorans|0|512|CDS|MA1012|GI:20089887;GeneID:1472902|NC_003552|20088899|acetyl-CoA decarbonylase/synthase complex subunit delta|NC_003552|1207517-1208827|part of a complex that catalyzes the cleavage of acetyl-CoA|http://www.ncbi.nlm.nih.gov/entrez/query.fcgi?db=gene&cmd=search&term=MA1012|Methanosarcina acetivorans C2A, complete genome.|2006-05-02|GenBank	MA1012	1472901
989|Methanosarcina acetivorans|0|512|CDS|MA1013|GI:20089888;GeneID:1472903|NC_003552|20088899|carbon-monoxide dehydrogenase accessory protein|NC_003552|1209064-1209762||http://www.ncbi.nlm.nih.gov/entrez/query.fcgi?db=gene&cmd=search&term=MA1013|Methanosarcina acetivorans C2A, complete genome.|2006-05-02|GenBank	MA1013	1472902
990|Methanosarcina acetivorans|0|512|CDS|MA1014|GI:20089889;GeneID:1472904|NC_003552|20088899|acetyl-CoA decarbonylase/synthase complex subunit beta|NC_003552|1209881-1211290|part of a complex that catalyzes the cleavage of acetyl-CoA|http://www.ncbi.nlm.nih.gov/entrez/query.fcgi?db=gene&cmd=search&term=MA1014|Methanosarcina acetivorans C2A, complete genome.|2006-05-02|GenBank	MA1014	1472904
991|Methanosarcina acetivorans|0|512|CDS|MA1015|GI:20089890;GeneID:1472905|NC_003552|20088899|acetyl-CoA decarbonylase/synthase complex subunit epsilon|NC_003552|1211315-1211827|part of a complex that catalyzes the cleavage of acetyl-CoA|http://www.ncbi.nlm.nih.gov/entrez/query.fcgi?db=gene&cmd=search&term=MA1015|Methanosarcina acetivorans C2A, complete genome.|2006-05-02|GenBank	MA1015	1472905
992|Methanosarcina acetivorans|0|512|CDS|MA1016|GI:20089891;GeneID:1472906|NC_003552|20088899|acetyl-CoA decarbonylase/synthase complex subunit alpha|NC_003552|1211830-1214250|part of a complex that catalyzes the cleavage of acetyl-CoA or autotrophic acetyl-CoA synthesis; forms a heterotetramer composed of two alpha and two epsilon chains; the entire ACDS complex is composed of (alpha(2)epsilon(2…	MA1016	1472906
993|Methanosarcina acetivorans|0|512|CDS|MA1017|GI:20089892;GeneID:1472907|NC_003552|20088899|hypothetical protein|NC_003552|1217171-1217683||http://www.ncbi.nlm.nih.gov/entrez/query.fcgi?db=gene&cmd=search&term=MA1017|Methanosarcina acetivorans C2A, complete genome.|2006-05-02|GenBank	MA1017	1472907
994|Methanosarcina acetivorans|0|512|CDS|MA1018|GI:20089893;GeneID:1472908|NC_003552|20088899|glyceraldehyde-3-phosphate dehydrogenase|NC_003552|1217952-1218959|catalyzes the formation of 3-phospho-D-glycerol phosphate from D-glyceraldehyde 3-phosphate in glycolysis|http://www.ncbi.nlm.nih.gov/entrez/query.fcgi?db=gene&cmd=search&term=MA1018|Methanosarcina acetivorans C2A, complete genome.|2006-0…	MA1018	1472908
995|Methanosarcina acetivorans|0|512|CDS|MA1019|GI:20089894;GeneID:1472909|NC_003552|20088899|glutathione reductase (NADPH)|NC_003552|1219252-1220592||http://www.ncbi.nlm.nih.gov/entrez/query.fcgi?db=gene&cmd=search&term=MA1019|Methanosarcina acetivorans C2A, complete genome.|2006-05-02|GenBank	MA1019	1472909
996|Methanosarcina acetivorans|0|512|CDS|MA1020|GI:20089895;GeneID:1472910|NC_003552|20088899|hypothetical protein|NC_003552|1221136-1222293||http://www.ncbi.nlm.nih.gov/entrez/query.fcgi?db=gene&cmd=search&term=MA1020|Methanosarcina acetivorans C2A, complete genome.|2006-05-02|GenBank	MA1020	1472910
997|Methanosarcina acetivorans|0|512|CDS|MA1021|GI:20089896;GeneID:1472911|NC_003552|20088899|acetyl-CoA decarbonylase/synthase accessory protein|NC_003552|1222800-1223591||http://www.ncbi.nlm.nih.gov/entrez/query.fcgi?db=gene&cmd=search&term=MA1021|Methanosarcina acetivorans C2A, complete genome.|2006-05-02|GenBank	MA1021	1472911
998|Methanosarcina acetivorans|0|512|CDS|MA1022|GI:20089897;GeneID:1472912|NC_003552|20088899|indolepyruvate ferredoxin oxidoreductase, subunit alpha|NC_003552|1223981-1225798||http://www.ncbi.nlm.nih.gov/entrez/query.fcgi?db=gene&cmd=search&term=MA1022|Methanosarcina acetivorans C2A, complete genome.|2006-05-02|GenBank	MA1022	1472912
999|Methanosarcina acetivorans|0|512|CDS|MA1023|GI:20089898;GeneID:1472913|NC_003552|20088899|indolepyruvate ferredoxin oxidoreductase, subunit beta|NC_003552|1225795-1226397||http://www.ncbi.nlm.nih.gov/entrez/query.fcgi?db=gene&cmd=search&term=MA1023|Methanosarcina acetivorans C2A, complete genome.|2006-05-02|GenBank	MA1023	1472913
1000|Methanosarcina acetivorans|0|512|CDS|MA1024|GI:20089899;GeneID:1472914|NC_003552|20088899|hypothetical protein|NC_003552|1226711-1227121||http://www.ncbi.nlm.nih.gov/entrez/query.fcgi?db=gene&cmd=search&term=MA1024|Methanosarcina acetivorans C2A, complete genome.|2006-05-02|GenBank	MA1024	1472914
1001|Methanosarcina acetivorans|0|512|CDS|MA1025|GI:20089900;GeneID:1472915|NC_003552|20088899|hypothetical protein|NC_003552|1227158-1227739||http://www.ncbi.nlm.nih.gov/entrez/query.fcgi?db=gene&cmd=search&term=MA1025|Methanosarcina acetivorans C2A, complete genome.|2006-05-02|GenBank	MA1025	1472915
1002|Methanosarcina acetivorans|0|512|CDS|MA1026|GI:20089901;GeneID:1472916|NC_003552|20088899|hypothetical protein|NC_003552|1227805-1228263||http://www.ncbi.nlm.nih.gov/entrez/query.fcgi?db=gene&cmd=search&term=MA1026|Methanosarcina acetivorans C2A, complete genome.|2006-05-02|GenBank	MA1026	1472916
1003|Methanosarcina acetivorans|0|512|CDS|MA1027|GI:20089902;GeneID:1472917|NC_003552|20088899|hypothetical protein|NC_003552|1228492-1228737||http://www.ncbi.nlm.nih.gov/entrez/query.fcgi?db=gene&cmd=search&term=MA1027|Methanosarcina acetivorans C2A, complete genome.|2006-05-02|GenBank	MA1027	1472917
1004|Methanosarcina acetivorans|0|512|CDS|MA1028|GI:20089903;GeneID:1472918|NC_003552|20088899|long-chain fatty-acid-CoA ligase|NC_003552|1228753-1230231||http://www.ncbi.nlm.nih.gov/entrez/query.fcgi?db=gene&cmd=search&term=MA1028|Methanosarcina acetivorans C2A, complete genome.|2006-05-02|GenBank	MA1028	1472918
1005|Methanosarcina acetivorans|0|512|CDS|MA1029|GI:20089904;GeneID:1472919|NC_003552|20088899|hypothetical protein|NC_003552|1230212-1231228||http://www.ncbi.nlm.nih.gov/entrez/query.fcgi?db=gene&cmd=search&term=MA1029|Methanosarcina acetivorans C2A, complete genome.|2006-05-02|GenBank	MA1029	1472919
1006|Methanosarcina acetivorans|0|512|CDS|MA1030|GI:20089905;GeneID:1472920|NC_003552|20088899|NAD(+) synthetase|NC_003552|1231274-1232299|catalyzes the formation of NAD(+) from deamido-NAD(+) using ammonia|http://www.ncbi.nlm.nih.gov/entrez/query.fcgi?db=gene&cmd=search&term=MA1030|Methanosarcina acetivorans C2A, complete genome.|2006-05-02|GenBank	MA1030	1472920
1007|Methanosarcina acetivorans|0|512|CDS|MA1031|GI:20089906;GeneID:1472921|NC_003552|20088899|hypothetical protein|NC_003552|1232572-1233705||http://www.ncbi.nlm.nih.gov/entrez/query.fcgi?db=gene&cmd=search&term=MA1031|Methanosarcina acetivorans C2A, complete genome.|2006-05-02|GenBank	MA1031	1472921
1008|Methanosarcina acetivorans|0|512|CDS|MA1032|GI:20089907;GeneID:1472922|NC_003552|20088899|serine O-acetyltransferase|NC_003552|1233847-1234371||http://www.ncbi.nlm.nih.gov/entrez/query.fcgi?db=gene&cmd=search&term=MA1032|Methanosarcina acetivorans C2A, complete genome.|2006-05-02|GenBank	MA1032	1472922
1009|Methanosarcina acetivorans|0|512|CDS|MA1033|GI:20089908;GeneID:1472923|NC_003552|20088899|hypothetical protein|NC_003552|1234712-1235296||http://www.ncbi.nlm.nih.gov/entrez/query.fcgi?db=gene&cmd=search&term=MA1033|Methanosarcina acetivorans C2A, complete genome.|2006-05-02|GenBank	MA1033	1472923
1010|Methanosarcina acetivorans|0|512|CDS|MA1034|GI:20089909;GeneID:1472924|NC_003552|20088899|transposase|NC_003552|1235803-1236717||http://www.ncbi.nlm.nih.gov/entrez/query.fcgi?db=gene&cmd=search&term=MA1034|Methanosarcina acetivorans C2A, complete genome.|2006-05-02|GenBank	MA1034	1472924
1012|Methanosarcina acetivorans|0|512|CDS|MA1039|GI:20089911;GeneID:1472929|NC_003552|20088899|hypothetical protein|NC_003552|1240099-1240338||http://www.ncbi.nlm.nih.gov/entrez/query.fcgi?db=gene&cmd=search&term=MA1039|Methanosarcina acetivorans C2A, complete genome.|2006-05-02|GenBank	MA1039	1472929
1013|Methanosarcina acetivorans|0|512|CDS|MA1040|GI:20089912;GeneID:1472930|NC_003552|20088899|hypothetical protein|NC_003552|1240540-1241205||http://www.ncbi.nlm.nih.gov/entrez/query.fcgi?db=gene&cmd=search&term=MA1040|Methanosarcina acetivorans C2A, complete genome.|2006-05-02|GenBank	MA1040	1472930
1014|Methanosarcina acetivorans|0|512|CDS|MA1041|GI:20089913;GeneID:1472931|NC_003552|20088899|hypothetical protein|NC_003552|1241488-1241709||http://www.ncbi.nlm.nih.gov/entrez/query.fcgi?db=gene&cmd=search&term=MA1041|Methanosarcina acetivorans C2A, complete genome.|2006-05-02|GenBank	MA1041	1472931
1015|Methanosarcina acetivorans|0|512|CDS|MA1042|GI:20089914;GeneID:1472932|NC_003552|20088899|hypothetical protein|NC_003552|1241710-1243245||http://www.ncbi.nlm.nih.gov/entrez/query.fcgi?db=gene&cmd=search&term=MA1042|Methanosarcina acetivorans C2A, complete genome.|2006-05-02|GenBank	MA1042	1472932
1016|Methanosarcina acetivorans|0|512|CDS|MA1043|GI:20089915;GeneID:1472933|NC_003552|20088899|hypothetical protein|NC_003552|1244822-1246078||http://www.ncbi.nlm.nih.gov/entrez/query.fcgi?db=gene&cmd=search&term=MA1043|Methanosarcina acetivorans C2A, complete genome.|2006-05-02|GenBank	MA1043	1472933
1017|Methanosarcina acetivorans|0|512|CDS|MA1044|GI:20089916;GeneID:1472934|NC_003552|20088899|transposase|NC_003552|1246528-1246887||http://www.ncbi.nlm.nih.gov/entrez/query.fcgi?db=gene&cmd=search&term=MA1044|Methanosarcina acetivorans C2A, complete genome.|2006-05-02|GenBank	MA1044	1472934
1019|Methanosarcina acetivorans|0|512|CDS|MA1046|GI:20089918;GeneID:1472936|NC_003552|20088899|hypothetical protein|NC_003552|1248763-1249107||http://www.ncbi.nlm.nih.gov/entrez/query.fcgi?db=gene&cmd=search&term=MA1046|Methanosarcina acetivorans C2A, complete genome.|2006-05-02|GenBank	MA1046	1472936
1020|Methanosarcina acetivorans|0|512|CDS|MA1047|GI:20089919;GeneID:1472937|NC_003552|20088899|transposase|NC_003552|1249606-1250430||http://www.ncbi.nlm.nih.gov/entrez/query.fcgi?db=gene&cmd=search&term=MA1047|Methanosarcina acetivorans C2A, complete genome.|2006-05-02|GenBank	MA1047	1472937
1021|Methanosarcina acetivorans|0|512|CDS|MA1049|GI:20089920;GeneID:1472939|NC_003552|20088899|IstB helper protein|NC_003552|1252113-1252886||http://www.ncbi.nlm.nih.gov/entrez/query.fcgi?db=gene&cmd=search&term=MA1049|Methanosarcina acetivorans C2A, complete genome.|2006-05-02|GenBank	MA1049	1472939
1022|Methanosarcina acetivorans|0|512|CDS|MA1050|GI:20089921;GeneID:1472940|NC_003552|20088899|transposase|NC_003552|1252883-1253698||http://www.ncbi.nlm.nih.gov/entrez/query.fcgi?db=gene&cmd=search&term=MA1050|Methanosarcina acetivorans C2A, complete genome.|2006-05-02|GenBank	MA1050	1472940
1023|Methanosarcina acetivorans|0|512|CDS|MA1051|GI:20089922;GeneID:1472941|NC_003552|20088899|transposase|NC_003552|1253719-1254126||http://www.ncbi.nlm.nih.gov/entrez/query.fcgi?db=gene&cmd=search&term=MA1051|Methanosarcina acetivorans C2A, complete genome.|2006-05-02|GenBank	MA1051	1472941
1024|Methanosarcina acetivorans|0|512|CDS|MA1052|GI:20089923;GeneID:1472942|NC_003552|20088899|transposase|NC_003552|1254209-1254745||http://www.ncbi.nlm.nih.gov/entrez/query.fcgi?db=gene&cmd=search&term=MA1052|Methanosarcina acetivorans C2A, complete genome.|2006-05-02|GenBank	MA1052	1472942
1025|Methanosarcina acetivorans|0|512|CDS|MA1053|GI:20089924;GeneID:1472943|NC_003552|20088899|polysaccharide biosynthesis protein|NC_003552|1255168-1256727||http://www.ncbi.nlm.nih.gov/entrez/query.fcgi?db=gene&cmd=search&term=MA1053|Methanosarcina acetivorans C2A, complete genome.|2006-05-02|GenBank	MA1053	1472943
1026|Methanosarcina acetivorans|0|512|CDS|MA1054|GI:20089925;GeneID:1472944|NC_003552|20088899|hypothetical protein|NC_003552|1256865-1259009||http://www.ncbi.nlm.nih.gov/entrez/query.fcgi?db=gene&cmd=search&term=MA1054|Methanosarcina acetivorans C2A, complete genome.|2006-05-02|GenBank	MA1054	1472944
1027|Methanosarcina acetivorans|0|512|CDS|MA1055|GI:20089926;GeneID:1472945|NC_003552|20088899|hypothetical protein|NC_003552|1259356-1260984||http://www.ncbi.nlm.nih.gov/entrez/query.fcgi?db=gene&cmd=search&term=MA1055|Methanosarcina acetivorans C2A, complete genome.|2006-05-02|GenBank	MA1055	1472945
1028|Methanosarcina acetivorans|0|512|CDS|MA1056|GI:20089927;GeneID:1472946|NC_003552|20088899|hypothetical protein|NC_003552|1261107-1261790||http://www.ncbi.nlm.nih.gov/entrez/query.fcgi?db=gene&cmd=search&term=MA1056|Methanosarcina acetivorans C2A, complete genome.|2006-05-02|GenBank	MA1056	1472946
1029|Methanosarcina acetivorans|0|512|CDS|MA1057|GI:20089928;GeneID:1472947|NC_003552|20088899|transposase|NC_003552|1261729-1262973||http://www.ncbi.nlm.nih.gov/entrez/query.fcgi?db=gene&cmd=search&term=MA1057|Methanosarcina acetivorans C2A, complete genome.|2006-05-02|GenBank	MA1057	1472947
1030|Methanosarcina acetivorans|0|512|CDS|MA1059|GI:20089929;GeneID:1472949|NC_003552|20088899|hypothetical protein|NC_003552|1264681-1267626||http://www.ncbi.nlm.nih.gov/entrez/query.fcgi?db=gene&cmd=search&term=MA1059|Methanosarcina acetivorans C2A, complete genome.|2006-05-02|GenBank	MA1059	1472949
1031|Methanosarcina acetivorans|0|512|CDS|MA1060|GI:20089930;GeneID:1472950|NC_003552|20088899|transposase|NC_003552|1268370-1269998||http://www.ncbi.nlm.nih.gov/entrez/query.fcgi?db=gene&cmd=search&term=MA1060|Methanosarcina acetivorans C2A, complete genome.|2006-05-02|GenBank	MA1060	1472950
1032|Methanosarcina acetivorans|0|512|CDS|MA1061|GI:20089931;GeneID:1472951|NC_003552|20088899|polysaccharide biosynthesis protein|NC_003552|1270407-1271666||http://www.ncbi.nlm.nih.gov/entrez/query.fcgi?db=gene&cmd=search&term=MA1061|Methanosarcina acetivorans C2A, complete genome.|2006-05-02|GenBank	MA1061	1472951
1033|Methanosarcina acetivorans|0|512|CDS|MA1062|GI:20089932;GeneID:1472952|NC_003552|20088899|polysaccharide biosynthesis protein|NC_003552|1271663-1272832||http://www.ncbi.nlm.nih.gov/entrez/query.fcgi?db=gene&cmd=search&term=MA1062|Methanosarcina acetivorans C2A, complete genome.|2006-05-02|GenBank	MA1062	1472952
1034|Methanosarcina acetivorans|0|512|CDS|MA1063|GI:20089933;GeneID:1472953|NC_003552|20088899|capsular polysaccharide biosynthesis protein|NC_003552|1272835-1274172||http://www.ncbi.nlm.nih.gov/entrez/query.fcgi?db=gene&cmd=search&term=MA1063|Methanosarcina acetivorans C2A, complete genome.|2006-05-02|GenBank	MA1063	1472953
1035|Methanosarcina acetivorans|0|512|CDS|MA1064|GI:20089934;GeneID:1472954|NC_003552|20088899|hypothetical protein|NC_003552|1274200-1275240||http://www.ncbi.nlm.nih.gov/entrez/query.fcgi?db=gene&cmd=search&term=MA1064|Methanosarcina acetivorans C2A, complete genome.|2006-05-02|GenBank	MA1064	1472954
1036|Methanosarcina acetivorans|0|512|CDS|MA1065|GI:20089935;GeneID:1472955|NC_003552|20088899|hypothetical protein|NC_003552|1275297-1275986||http://www.ncbi.nlm.nih.gov/entrez/query.fcgi?db=gene&cmd=search&term=MA1065|Methanosarcina acetivorans C2A, complete genome.|2006-05-02|GenBank	MA1065	1472955
1037|Methanosarcina acetivorans|0|512|CDS|MA1066|GI:20089936;GeneID:1472956|NC_003552|20088899|hypothetical protein|NC_003552|1275983-1276759||http://www.ncbi.nlm.nih.gov/entrez/query.fcgi?db=gene&cmd=search&term=MA1066|Methanosarcina acetivorans C2A, complete genome.|2006-05-02|GenBank	MA1066	1472956
1038|Methanosarcina acetivorans|0|512|CDS|MA1067|GI:20089937;GeneID:1472957|NC_003552|20088899|polysaccharide deacetylase|NC_003552|1276872-1278596||http://www.ncbi.nlm.nih.gov/entrez/query.fcgi?db=gene&cmd=search&term=MA1067|Methanosarcina acetivorans C2A, complete genome.|2006-05-02|GenBank	MA1067	1472957
1039|Methanosarcina acetivorans|0|512|CDS|MA1068|GI:20089938;GeneID:1472958|NC_003552|20088899|dolichyl-phosphate beta-D-mannosyltransferase|NC_003552|1278700-1280238||http://www.ncbi.nlm.nih.gov/entrez/query.fcgi?db=gene&cmd=search&term=MA1068|Methanosarcina acetivorans C2A, complete genome.|2006-05-02|GenBank	MA1068	1472958
1040|Methanosarcina acetivorans|0|512|CDS|MA1069|GI:20089939;GeneID:1472959|NC_003552|20088899|hypothetical protein|NC_003552|1281329-1282216||http://www.ncbi.nlm.nih.gov/entrez/query.fcgi?db=gene&cmd=search&term=MA1069|Methanosarcina acetivorans C2A, complete genome.|2006-05-02|GenBank	MA1069	1472959
1041|Methanosarcina acetivorans|0|512|CDS|MA1070|GI:20089940;GeneID:1472960|NC_003552|20088899|hypothetical protein|NC_003552|1282774-1283295||http://www.ncbi.nlm.nih.gov/entrez/query.fcgi?db=gene&cmd=search&term=MA1070|Methanosarcina acetivorans C2A, complete genome.|2006-05-02|GenBank	MA1070	1472960
1042|Methanosarcina acetivorans|0|512|CDS|MA1071|GI:20089941;GeneID:1472961|NC_003552|20088899|hypothetical protein|NC_003552|1284710-1285003||http://www.ncbi.nlm.nih.gov/entrez/query.fcgi?db=gene&cmd=search&term=MA1071|Methanosarcina acetivorans C2A, complete genome.|2006-05-02|GenBank	MA1071	1472961
1043|Methanosarcina acetivorans|0|512|CDS|MA1072|GI:20089942;GeneID:1472962|NC_003552|20088899|50S ribosomal protein L3|NC_003552|1285985-1286998|Binds directly near the 3' end of the 23S rRNA, where it nucleates assembly of the 50S subunit|http://www.ncbi.nlm.nih.gov/entrez/query.fcgi?db=gene&cmd=search&term=MA1072|Methanosarcina acetivorans C2A, complete genome.|2006-05-02|GenBank	MA1072	1472962
1044|Methanosarcina acetivorans|0|512|CDS|MA1073|GI:20089943;GeneID:1472963|NC_003552|20088899|50S ribosomal protein L4|NC_003552|1287005-1287766|This subunit is important during the early stages of 50S assembly, initially binding near the 5' end of the 23S rRNA|http://www.ncbi.nlm.nih.gov/entrez/query.fcgi?db=gene&cmd=search&term=MA1073|Methanosarcina acetivorans C2A, complete genome.|2006-05-02…	MA1073	1472963
1045|Methanosarcina acetivorans|0|512|CDS|MA1074|GI:20089944;GeneID:1472964|NC_003552|20088899|ribosomal protein L23p|NC_003552|1287763-1288011||http://www.ncbi.nlm.nih.gov/entrez/query.fcgi?db=gene&cmd=search&term=MA1074|Methanosarcina acetivorans C2A, complete genome.|2006-05-02|GenBank	MA1074	1472964
1046|Methanosarcina acetivorans|0|512|CDS|MA1075|GI:20089945;GeneID:1472965|NC_003552|20088899|50S ribosomal protein L2|NC_003552|1288022-1288738|one of the primary rRNA binding proteins; required for association of the 30S and 50S subunits to form the 70S ribosome, for tRNA binding and peptide bond formation|http://www.ncbi.nlm.nih.gov/entrez/query.fcgi?db=gene&cmd=search&term=MA1075|Methanosarc…	MA1075	1472965
1047|Methanosarcina acetivorans|0|512|CDS|MA1076|GI:20089946;GeneID:1472966|NC_003552|20088899|30S ribosomal protein S19P|NC_003552|1288754-1289164|protein S19 forms a complex with S13 that binds strongly to the 16S ribosomal RNA|http://www.ncbi.nlm.nih.gov/entrez/query.fcgi?db=gene&cmd=search&term=MA1076|Methanosarcina acetivorans C2A, complete genome.|2006-05-02|GenBank	MA1076	1472966
1048|Methanosarcina acetivorans|0|512|CDS|MA1077|GI:20089947;GeneID:1472967|NC_003552|20088899|50S ribosomal protein L22|NC_003552|1289176-1289631|binds specifically to 23S rRNA during the early stages of 50S assembly; makes multiple contacts with different domains of the 23S rRNA in the assembled 50S subunit and ribosome|http://www.ncbi.nlm.nih.gov/entrez/query.fcgi?db=gene&cmd=search&term=MA107…	MA1077	1472967
1049|Methanosarcina acetivorans|0|512|CDS|MA1078|GI:20089948;GeneID:1472968|NC_003552|20088899|30S ribosomal protein S3|NC_003552|1289632-1290588|forms a complex with S10 and S14; binds the lower part of the 30S subunit head and the mRNA in the complete ribosome to position it for translation|http://www.ncbi.nlm.nih.gov/entrez/query.fcgi?db=gene&cmd=search&term=MA1078|Methanosarcina acetivorans C…	MA1078	1472968
1050|Methanosarcina acetivorans|0|512|CDS|MA1079|GI:20089949;GeneID:1472969|NC_003552|20088899|50S ribosomal protein L29|NC_003552|1290588-1290791|One of the stabilizing components for the large ribosomal subunit|http://www.ncbi.nlm.nih.gov/entrez/query.fcgi?db=gene&cmd=search&term=MA1079|Methanosarcina acetivorans C2A, complete genome.|2006-05-02|GenBank	MA1079	1472969
1051|Methanosarcina acetivorans|0|512|CDS|MA1080|GI:20089950;GeneID:1472970|NC_003552|20088899|hypothetical protein|NC_003552|1290781-1291113||http://www.ncbi.nlm.nih.gov/entrez/query.fcgi?db=gene&cmd=search&term=MA1080|Methanosarcina acetivorans C2A, complete genome.|2006-05-02|GenBank	MA1080	1472970
1052|Methanosarcina acetivorans|0|512|CDS|MA1081|GI:20089951;GeneID:1472971|NC_003552|20088899|30S ribosomal protein S17|NC_003552|1291118-1291447|involved in ribosome assembly and translation fidelity|http://www.ncbi.nlm.nih.gov/entrez/query.fcgi?db=gene&cmd=search&term=MA1081|Methanosarcina acetivorans C2A, complete genome.|2006-05-02|GenBank	MA1081	1472971
1053|Methanosarcina acetivorans|0|512|CDS|MA1082|GI:20089952;GeneID:1472972|NC_003552|20088899|50S ribosomal protein L14|NC_003552|1291444-1291842|binds to the 23S rRNA|http://www.ncbi.nlm.nih.gov/entrez/query.fcgi?db=gene&cmd=search&term=MA1082|Methanosarcina acetivorans C2A, complete genome.|2006-05-02|GenBank	MA1082	1472972
1054|Methanosarcina acetivorans|0|512|CDS|MA1083|GI:20089953;GeneID:1472973|NC_003552|20088899|ribosomal protein L24p|NC_003552|1291844-1292203||http://www.ncbi.nlm.nih.gov/entrez/query.fcgi?db=gene&cmd=search&term=MA1083|Methanosarcina acetivorans C2A, complete genome.|2006-05-02|GenBank	MA1083	1472973
1055|Methanosarcina acetivorans|0|512|CDS|MA1084|GI:20089954;GeneID:1472974|NC_003552|20088899|30S ribosomal protein S4|NC_003552|1292217-1292924|The function of this ribosomal subunit is unknown|http://www.ncbi.nlm.nih.gov/entrez/query.fcgi?db=gene&cmd=search&term=MA1084|Methanosarcina acetivorans C2A, complete genome.|2006-05-02|GenBank	MA1084	1472974
1056|Methanosarcina acetivorans|0|512|CDS|MA1085|GI:20089955;GeneID:1472975|NC_003552|20088899|50S ribosomal protein L5|NC_003552|1292929-1293426|Mediates the attachment of the 5S RNA into the large ribosomal subunit, where it forms part of the central protuberance|http://www.ncbi.nlm.nih.gov/entrez/query.fcgi?db=gene&cmd=search&term=MA1085|Methanosarcina acetivorans C2A, complete genome.|2006-05…	MA1085	1472975
1057|Methanosarcina acetivorans|0|512|CDS|MA1086|GI:20089956;GeneID:1472976|NC_003552|20088899|30S ribosomal protein S14|NC_003552|1293427-1293579|located in the peptidyl transferase center and involved in assembly of 30S ribosome subunit|http://www.ncbi.nlm.nih.gov/entrez/query.fcgi?db=gene&cmd=search&term=MA1086|Methanosarcina acetivorans C2A, complete genome.|2006-05-02|GenBank	MA1086	1472976
1058|Methanosarcina acetivorans|0|512|CDS|MA1087|GI:20089957;GeneID:1472977|NC_003552|20088899|30S ribosomal protein S8|NC_003552|1293590-1293982|Binds directly to 16S rRNA central domain where it helps coordinate assembly of the platform of the 30S subunit|http://www.ncbi.nlm.nih.gov/entrez/query.fcgi?db=gene&cmd=search&term=MA1087|Methanosarcina acetivorans C2A, complete genome.|2006-05-02|GenB…	MA1087	1472977
1059|Methanosarcina acetivorans|0|512|CDS|MA1088|GI:20089958;GeneID:1472978|NC_003552|20088899|ribosomal protein L6p|NC_003552|1293997-1294527||http://www.ncbi.nlm.nih.gov/entrez/query.fcgi?db=gene&cmd=search&term=MA1088|Methanosarcina acetivorans C2A, complete genome.|2006-05-02|GenBank	MA1088	1472978
1060|Methanosarcina acetivorans|0|512|CDS|MA1089|GI:20089959;GeneID:1472979|NC_003552|20088899|50S ribosomal protein L32e|NC_003552|1294530-1295015|The binding of the L32 protein causes the formation of the ribosomal splicosome to stall shortly after the recognition of the substrate by the U1 snRNP|http://www.ncbi.nlm.nih.gov/entrez/query.fcgi?db=gene&cmd=search&term=MA1089|Methanosarcina acetivo…	MA1089	1472979
1061|Methanosarcina acetivorans|0|512|CDS|MA1090|GI:20089960;GeneID:1472980|NC_003552|20088899|50S ribosomal protein L19e|NC_003552|1295017-1295472||http://www.ncbi.nlm.nih.gov/entrez/query.fcgi?db=gene&cmd=search&term=MA1090|Methanosarcina acetivorans C2A, complete genome.|2006-05-02|GenBank	MA1090	1472980
1062|Methanosarcina acetivorans|0|512|CDS|MA1091|GI:20089961;GeneID:1472981|NC_003552|20088899|50S ribosomal protein L18|NC_003552|1295489-1296013|binds 5S rRNA|http://www.ncbi.nlm.nih.gov/entrez/query.fcgi?db=gene&cmd=search&term=MA1091|Methanosarcina acetivorans C2A, complete genome.|2006-05-02|GenBank	MA1091	1472981
1063|Methanosarcina acetivorans|0|512|CDS|MA1092|GI:20089962;GeneID:1472982|NC_003552|20088899|30S ribosomal protein S5P|NC_003552|1296023-1296652|located at the back of the 30S subunit body where it stabilizes the conformation of the head with respect to the body; contacts S4 and S8; with S4 and S12 plays a role in translational accuracy|http://www.ncbi.nlm.nih.gov/entrez/query.fcgi?db=gene&cmd=…	MA1092	1472982
1064|Methanosarcina acetivorans|0|512|CDS|MA1093|GI:20089963;GeneID:1472983|NC_003552|20088899|50S ribosomal protein L30|NC_003552|1296654-1297115|Non-essential, may be involved in procession of translation|http://www.ncbi.nlm.nih.gov/entrez/query.fcgi?db=gene&cmd=search&term=MA1093|Methanosarcina acetivorans C2A, complete genome.|2006-05-02|GenBank	MA1093	1472983
1065|Methanosarcina acetivorans|0|512|CDS|MA1094|GI:20089964;GeneID:1472984|NC_003552|20088899|ribosomal protein L15p|NC_003552|1297126-1297548||http://www.ncbi.nlm.nih.gov/entrez/query.fcgi?db=gene&cmd=search&term=MA1094|Methanosarcina acetivorans C2A, complete genome.|2006-05-02|GenBank	MA1094	1472984
1066|Methanosarcina acetivorans|0|512|CDS|MA1095|GI:20089965;GeneID:1472985|NC_003552|20088899|preprotein translocase SecY|NC_003552|1297691-1299166|with Sec E and SecG forms a protein-conduction channel in the inner membrane|http://www.ncbi.nlm.nih.gov/entrez/query.fcgi?db=gene&cmd=search&term=MA1095|Methanosarcina acetivorans C2A, complete genome.|2006-05-02|GenBank	MA1095	1472985
1067|Methanosarcina acetivorans|0|512|CDS|MA1096|GI:20089966;GeneID:1472986|NC_003552|20088899|adenylate kinase|NC_003552|1299259-1299906|essential enzyme that recycles AMP in active cells; converts ATP and AMP to two molecules of ADP|http://www.ncbi.nlm.nih.gov/entrez/query.fcgi?db=gene&cmd=search&term=MA1096|Methanosarcina acetivorans C2A, complete genome.|2006-05-02|GenBank	MA1096	1472986
1068|Methanosarcina acetivorans|0|512|CDS|MA1097|GI:20089967;GeneID:1472987|NC_003552|20088899|hypothetical protein|NC_003552|1300084-1300377||http://www.ncbi.nlm.nih.gov/entrez/query.fcgi?db=gene&cmd=search&term=MA1097|Methanosarcina acetivorans C2A, complete genome.|2006-05-02|GenBank	MA1097	1472987
1069|Methanosarcina acetivorans|0|512|CDS|MA1098|GI:20089968;GeneID:1472988|NC_003552|20088899|carbonate dehydratase|NC_003552|1300425-1300970||http://www.ncbi.nlm.nih.gov/entrez/query.fcgi?db=gene&cmd=search&term=MA1098|Methanosarcina acetivorans C2A, complete genome.|2006-05-02|GenBank	MA1098	1472988
1070|Methanosarcina acetivorans|0|512|CDS|MA1100|GI:20089969;GeneID:1472989|NC_003552|20088899|hypothetical protein|NC_003552|1302289-1303281||http://www.ncbi.nlm.nih.gov/entrez/query.fcgi?db=gene&cmd=search&term=MA1100|Methanosarcina acetivorans C2A, complete genome.|2006-05-02|GenBank	MA1100	1472989
1071|Methanosarcina acetivorans|0|512|CDS|MA1101|GI:20089970;GeneID:1472990|NC_003552|20088899|transcriptional regulator|NC_003552|1303855-1304091||http://www.ncbi.nlm.nih.gov/entrez/query.fcgi?db=gene&cmd=search&term=MA1101|Methanosarcina acetivorans C2A, complete genome.|2006-05-02|GenBank	MA1101	1472990
1072|Methanosarcina acetivorans|0|512|CDS|MA1102|GI:20089971;GeneID:1472991|NC_003552|20088899|hypothetical protein|NC_003552|1304760-1305659||http://www.ncbi.nlm.nih.gov/entrez/query.fcgi?db=gene&cmd=search&term=MA1102|Methanosarcina acetivorans C2A, complete genome.|2006-05-02|GenBank	MA1102	1472991
1073|Methanosarcina acetivorans|0|512|CDS|MA1103|GI:20089972;GeneID:1472992|NC_003552|20088899|integral membrane protein|NC_003552|1306088-1306708||http://www.ncbi.nlm.nih.gov/entrez/query.fcgi?db=gene&cmd=search&term=MA1103|Methanosarcina acetivorans C2A, complete genome.|2006-05-02|GenBank	MA1103	1472992
1074|Methanosarcina acetivorans|0|512|CDS|MA1104|GI:20089973;GeneID:1472993|NC_003552|20088899|cytidylate kinase|NC_003552|1306708-1307250|catalyzes the formation of (d)CDP from ATP and (d)CMP|http://www.ncbi.nlm.nih.gov/entrez/query.fcgi?db=gene&cmd=search&term=MA1104|Methanosarcina acetivorans C2A, complete genome.|2006-05-02|GenBank	MA1104	1472993
1075|Methanosarcina acetivorans|0|512|CDS|MA1105|GI:20089974;GeneID:1472994|NC_003552|20088899|tRNA pseudouridine synthase B|NC_003552|1307563-1308579|Responsible for synthesis of pseudouridine from uracil-55 in the psi GC loop of transfer RNAs|http://www.ncbi.nlm.nih.gov/entrez/query.fcgi?db=gene&cmd=search&term=MA1105|Methanosarcina acetivorans C2A, complete genome.|2006-05-02|GenBank	MA1105	1472994
1076|Methanosarcina acetivorans|0|512|CDS|MA1106|GI:20089975;GeneID:1472995|NC_003552|20088899|gliding motility protein|NC_003552|1309343-1310050||http://www.ncbi.nlm.nih.gov/entrez/query.fcgi?db=gene&cmd=search&term=MA1106|Methanosarcina acetivorans C2A, complete genome.|2006-05-02|GenBank	MA1106	1472995
1077|Methanosarcina acetivorans|0|512|CDS|MA1107|GI:20089976;GeneID:1472996|NC_003552|20088899|hypothetical protein|NC_003552|1309983-1311611||http://www.ncbi.nlm.nih.gov/entrez/query.fcgi?db=gene&cmd=search&term=MA1107|Methanosarcina acetivorans C2A, complete genome.|2006-05-02|GenBank	MA1107	1472996
1078|Methanosarcina acetivorans|0|512|CDS|MA1108|GI:20089977;GeneID:1472997|NC_003552|20088899|30S ribosomal protein S13|NC_003552|1311970-1312518|Located at the top of the head of the 30S subunit, it contacts several helices of the 16S rRNA|http://www.ncbi.nlm.nih.gov/entrez/query.fcgi?db=gene&cmd=search&term=MA1108|Methanosarcina acetivorans C2A, complete genome.|2006-05-02|GenBank	MA1108	1472997
1079|Methanosarcina acetivorans|0|512|CDS|MA1109|GI:20089978;GeneID:1472998|NC_003552|20088899|30S ribosomal protein S4|NC_003552|1312542-1313198|Binds directly to 16S rRNA where it nucleates assembly of the 30S subunit|http://www.ncbi.nlm.nih.gov/entrez/query.fcgi?db=gene&cmd=search&term=MA1109|Methanosarcina acetivorans C2A, complete genome.|2006-05-02|GenBank	MA1109	1472998
1080|Methanosarcina acetivorans|0|512|CDS|MA1110|GI:20089979;GeneID:1472999|NC_003552|20088899|30S ribosomal protein S11|NC_003552|1313201-1313581|located on the platform of the 30S subunit, it bridges several disparate RNA helices of the 16S rRNA; forms part of the Shine-Dalgarno cleft in the 70S ribosome|http://www.ncbi.nlm.nih.gov/entrez/query.fcgi?db=gene&cmd=search&term=MA1110|Methanosarcina…	MA1110	1472999
1081|Methanosarcina acetivorans|0|512|CDS|MA1114|GI:20089980;GeneID:1473002|NC_003552|20088899|moaA/nifB/pqqE family protein|NC_003552|1316554-1318083||http://www.ncbi.nlm.nih.gov/entrez/query.fcgi?db=gene&cmd=search&term=MA1114|Methanosarcina acetivorans C2A, complete genome.|2006-05-02|GenBank	MA1114	1473002
1082|Methanosarcina acetivorans|0|512|CDS|MA1115|GI:20089981;GeneID:1473003|NC_003552|20088899|hypothetical protein|NC_003552|1318304-1318675||http://www.ncbi.nlm.nih.gov/entrez/query.fcgi?db=gene&cmd=search&term=MA1115|Methanosarcina acetivorans C2A, complete genome.|2006-05-02|GenBank	MA1115	1473003
1084|Methanosarcina acetivorans|0|512|CDS|MA1117|GI:20089983;GeneID:1473005|NC_003552|20088899|cation efflux system protein|NC_003552|1320776-1321651||http://www.ncbi.nlm.nih.gov/entrez/query.fcgi?db=gene&cmd=search&term=MA1117|Methanosarcina acetivorans C2A, complete genome.|2006-05-02|GenBank	MA1117	1473005
1085|Methanosarcina acetivorans|0|512|CDS|MA1118|GI:20089984;GeneID:1473006|NC_003552|20088899|ABC transporter, permease protein|NC_003552|1321908-1323128||http://www.ncbi.nlm.nih.gov/entrez/query.fcgi?db=gene&cmd=search&term=MA1118|Methanosarcina acetivorans C2A, complete genome.|2006-05-02|GenBank	MA1118	1473006
1086|Methanosarcina acetivorans|0|512|CDS|MA1119|GI:20089985;GeneID:1473007|NC_003552|20088899|hypothetical protein|NC_003552|1323164-1324597||http://www.ncbi.nlm.nih.gov/entrez/query.fcgi?db=gene&cmd=search&term=MA1119|Methanosarcina acetivorans C2A, complete genome.|2006-05-02|GenBank	MA1119	1473007
1087|Methanosarcina acetivorans|0|512|CDS|MA1120|GI:20089986;GeneID:1473008|NC_003552|20088899|ABC transporter, ATP-binding protein|NC_003552|1324607-1325545||http://www.ncbi.nlm.nih.gov/entrez/query.fcgi?db=gene&cmd=search&term=MA1120|Methanosarcina acetivorans C2A, complete genome.|2006-05-02|GenBank	MA1120	1473008
1088|Methanosarcina acetivorans|0|512|CDS|MA1121|GI:20089987;GeneID:1473009|NC_003552|20088899|integral membrane protein|NC_003552|1325718-1327145||http://www.ncbi.nlm.nih.gov/entrez/query.fcgi?db=gene&cmd=search&term=MA1121|Methanosarcina acetivorans C2A, complete genome.|2006-05-02|GenBank	MA1121	1473009
1089|Methanosarcina acetivorans|0|512|CDS|MA1122|GI:20089988;GeneID:1473010|NC_003552|20088899|transcriptional regulator, MarR family|NC_003552|1327168-1327641||http://www.ncbi.nlm.nih.gov/entrez/query.fcgi?db=gene&cmd=search&term=MA1122|Methanosarcina acetivorans C2A, complete genome.|2006-05-02|GenBank	MA1122	1473010
1090|Methanosarcina acetivorans|0|512|CDS|MA1123|GI:20089989;GeneID:1473011|NC_003552|20088899|hypothetical protein|NC_003552|1328311-1329009||http://www.ncbi.nlm.nih.gov/entrez/query.fcgi?db=gene&cmd=search&term=MA1123|Methanosarcina acetivorans C2A, complete genome.|2006-05-02|GenBank	MA1123	1473011
1091|Methanosarcina acetivorans|0|512|CDS|MA1124|GI:20089990;GeneID:1473012|NC_003552|20088899|hypothetical protein|NC_003552|1329575-1330006||http://www.ncbi.nlm.nih.gov/entrez/query.fcgi?db=gene&cmd=search&term=MA1124|Methanosarcina acetivorans C2A, complete genome.|2006-05-02|GenBank	MA1124	1473012
1093|Methanosarcina acetivorans|0|512|CDS|MA1126|GI:20089992;GeneID:1473014|NC_003552|20088899|hypothetical protein|NC_003552|1330931-1333651||http://www.ncbi.nlm.nih.gov/entrez/query.fcgi?db=gene&cmd=search&term=MA1126|Methanosarcina acetivorans C2A, complete genome.|2006-05-02|GenBank	MA1126	1473014
1094|Methanosarcina acetivorans|0|512|CDS|MA1127|GI:20089993;GeneID:1473015|NC_003552|20088899|ribosomal RNA adenine dimethylase|NC_003552|1333817-1334644||http://www.ncbi.nlm.nih.gov/entrez/query.fcgi?db=gene&cmd=search&term=MA1127|Methanosarcina acetivorans C2A, complete genome.|2006-05-02|GenBank	MA1127	1473015
1095|Methanosarcina acetivorans|0|512|CDS|MA1128|GI:20089994;GeneID:1473016|NC_003552|20088899|ABC transporter, solute-binding protein|NC_003552|1334669-1335913||http://www.ncbi.nlm.nih.gov/entrez/query.fcgi?db=gene&cmd=search&term=MA1128|Methanosarcina acetivorans C2A, complete genome.|2006-05-02|GenBank	MA1128	1473016
1096|Methanosarcina acetivorans|0|512|CDS|MA1129|GI:20089995;GeneID:1473017|NC_003552|20088899|hypothetical protein|NC_003552|1336197-1337615||http://www.ncbi.nlm.nih.gov/entrez/query.fcgi?db=gene&cmd=search&term=MA1129|Methanosarcina acetivorans C2A, complete genome.|2006-05-02|GenBank	MA1129	1473017
1097|Methanosarcina acetivorans|0|512|CDS|MA1130|GI:20089996;GeneID:1473018|NC_003552|20088899|iron ABC transporter, solute-binding protein|NC_003552|1337765-1339096||http://www.ncbi.nlm.nih.gov/entrez/query.fcgi?db=gene&cmd=search&term=MA1130|Methanosarcina acetivorans C2A, complete genome.|2006-05-02|GenBank	MA1130	1473018
1098|Methanosarcina acetivorans|0|512|CDS|MA1131|GI:20089997;GeneID:1473019|NC_003552|20088899|iron ABC transporter, permease protein|NC_003552|1339451-1340500||http://www.ncbi.nlm.nih.gov/entrez/query.fcgi?db=gene&cmd=search&term=MA1131|Methanosarcina acetivorans C2A, complete genome.|2006-05-02|GenBank	MA1131	1473019
1099|Methanosarcina acetivorans|0|512|CDS|MA1132|GI:20089998;GeneID:1473020|NC_003552|20088899|iron ABC transporter, ATP-binding protein|NC_003552|1340505-1341311||http://www.ncbi.nlm.nih.gov/entrez/query.fcgi?db=gene&cmd=search&term=MA1132|Methanosarcina acetivorans C2A, complete genome.|2006-05-02|GenBank	MA1132	1473020
1100|Methanosarcina acetivorans|0|512|CDS|MA1133|GI:20089999;GeneID:1473021|NC_003552|20088899|hypothetical protein|NC_003552|1341560-1342198||http://www.ncbi.nlm.nih.gov/entrez/query.fcgi?db=gene&cmd=search&term=MA1133|Methanosarcina acetivorans C2A, complete genome.|2006-05-02|GenBank	MA1133	1473021
1101|Methanosarcina acetivorans|0|512|CDS|MA1134|GI:20090000;GeneID:1473022|NC_003552|20088899|carbonic anhydrase/acetyltransferase isoleucine patch superfamily protein|NC_003552|1342271-1342816||http://www.ncbi.nlm.nih.gov/entrez/query.fcgi?db=gene&cmd=search&term=MA1134|Methanosarcina acetivorans C2A, complete genome.|2006-05-02|GenBank	MA1134	1473022
1102|Methanosarcina acetivorans|0|512|CDS|MA1135|GI:20090001;GeneID:1473023|NC_003552|20088899|hypothetical protein|NC_003552|1343157-1343576||http://www.ncbi.nlm.nih.gov/entrez/query.fcgi?db=gene&cmd=search&term=MA1135|Methanosarcina acetivorans C2A, complete genome.|2006-05-02|GenBank	MA1135	1473023
1103|Methanosarcina acetivorans|0|512|CDS|MA1136|GI:20090002;GeneID:1473024|NC_003552|20088899|hydrogenase expression/formation protein|NC_003552|1343665-1344711||http://www.ncbi.nlm.nih.gov/entrez/query.fcgi?db=gene&cmd=search&term=MA1136|Methanosarcina acetivorans C2A, complete genome.|2006-05-02|GenBank	MA1136	1473024
1104|Methanosarcina acetivorans|0|512|CDS|MA1137|GI:20090003;GeneID:1473025|NC_003552|20088899|hydrogenase expression/formation protein|NC_003552|1344761-1345432||http://www.ncbi.nlm.nih.gov/entrez/query.fcgi?db=gene&cmd=search&term=MA1137|Methanosarcina acetivorans C2A, complete genome.|2006-05-02|GenBank	MA1137	1473025
1105|Methanosarcina acetivorans|0|512|CDS|MA1138|GI:20090004;GeneID:1473026|NC_003552|20088899|hydrogenase nickel incorporation protein|NC_003552|1345653-1346054|plays a role in hydrogenase nickel cofactor insertion|http://www.ncbi.nlm.nih.gov/entrez/query.fcgi?db=gene&cmd=search&term=MA1138|Methanosarcina acetivorans C2A, complete genome.|2006-05-02|GenBank	MA1138	1473026
1106|Methanosarcina acetivorans|0|512|CDS|MA1139|GI:20090005;GeneID:1473027|NC_003552|20088899|hydrogenase expression/formation protein|NC_003552|1346047-1347165||http://www.ncbi.nlm.nih.gov/entrez/query.fcgi?db=gene&cmd=search&term=MA1139|Methanosarcina acetivorans C2A, complete genome.|2006-05-02|GenBank	MA1139	1473027
1107|Methanosarcina acetivorans|0|512|CDS|MA1140|GI:20090006;GeneID:1473028|NC_003552|20088899|hydrogenase expression/formation protein|NC_003552|1347167-1347445||http://www.ncbi.nlm.nih.gov/entrez/query.fcgi?db=gene&cmd=search&term=MA1140|Methanosarcina acetivorans C2A, complete genome.|2006-05-02|GenBank	MA1140	1473028
1108|Methanosarcina acetivorans|0|512|CDS|MA1141|GI:20090007;GeneID:1473029|NC_003552|20088899|F420-nonreducing hydrogenase|NC_003552|1348886-1350037||http://www.ncbi.nlm.nih.gov/entrez/query.fcgi?db=gene&cmd=search&term=MA1141|Methanosarcina acetivorans C2A, complete genome.|2006-05-02|GenBank	MA1141	1473029
1109|Methanosarcina acetivorans|0|512|CDS|MA1142|GI:20090008;GeneID:1473030|NC_003552|20088899|F420-nonreducing hydrogenase|NC_003552|1350045-1351832||http://www.ncbi.nlm.nih.gov/entrez/query.fcgi?db=gene&cmd=search&term=MA1142|Methanosarcina acetivorans C2A, complete genome.|2006-05-02|GenBank	MA1142	1473030
1110|Methanosarcina acetivorans|0|512|CDS|MA1143|GI:20090009;GeneID:1473031|NC_003552|20088899|cytochrome b|NC_003552|1351847-1352659||http://www.ncbi.nlm.nih.gov/entrez/query.fcgi?db=gene&cmd=search&term=MA1143|Methanosarcina acetivorans C2A, complete genome.|2006-05-02|GenBank	MA1143	1473031
1111|Methanosarcina acetivorans|0|512|CDS|MA1144|GI:20090010;GeneID:1473032|NC_003552|20088899|F420-nonreducing hydrogenase II|NC_003552|1352797-1353282||http://www.ncbi.nlm.nih.gov/entrez/query.fcgi?db=gene&cmd=search&term=MA1144|Methanosarcina acetivorans C2A, complete genome.|2006-05-02|GenBank	MA1144	1473032
1112|Methanosarcina acetivorans|0|512|CDS|MA1145|GI:20090011;GeneID:1473033|NC_003552|20088899|hypothetical protein|NC_003552|1353733-1354695||http://www.ncbi.nlm.nih.gov/entrez/query.fcgi?db=gene&cmd=search&term=MA1145|Methanosarcina acetivorans C2A, complete genome.|2006-05-02|GenBank	MA1145	1473033
1113|Methanosarcina acetivorans|0|512|CDS|MA1146|GI:20090012;GeneID:1473034|NC_003552|20088899|F420-nonreducing hydrogenase|NC_003552|1355223-1356455||http://www.ncbi.nlm.nih.gov/entrez/query.fcgi?db=gene&cmd=search&term=MA1146|Methanosarcina acetivorans C2A, complete genome.|2006-05-02|GenBank	MA1146	1473034
1114|Methanosarcina acetivorans|0|512|CDS|MA1147|GI:20090013;GeneID:1473035|NC_003552|20088899|F420-nonreducing hydrogenase|NC_003552|1356455-1358245||http://www.ncbi.nlm.nih.gov/entrez/query.fcgi?db=gene&cmd=search&term=MA1147|Methanosarcina acetivorans C2A, complete genome.|2006-05-02|GenBank	MA1147	1473035
1115|Methanosarcina acetivorans|0|512|CDS|MA1148|GI:20090014;GeneID:1473036|NC_003552|20088899|cytochrome b|NC_003552|1358257-1359021||http://www.ncbi.nlm.nih.gov/entrez/query.fcgi?db=gene&cmd=search&term=MA1148|Methanosarcina acetivorans C2A, complete genome.|2006-05-02|GenBank	MA1148	1473036
1116|Methanosarcina acetivorans|0|512|CDS|MA1149|GI:20090015;GeneID:1473037|NC_003552|20088899|sensory transduction histidine kinase|NC_003552|1359685-1362234||http://www.ncbi.nlm.nih.gov/entrez/query.fcgi?db=gene&cmd=search&term=MA1149|Methanosarcina acetivorans C2A, complete genome.|2006-05-02|GenBank	MA1149	1473037
1117|Methanosarcina acetivorans|0|512|CDS|MA1150|GI:20090016;GeneID:1473038|NC_003552|20088899|hypothetical protein|NC_003552|1362462-1362992||http://www.ncbi.nlm.nih.gov/entrez/query.fcgi?db=gene&cmd=search&term=MA1150|Methanosarcina acetivorans C2A, complete genome.|2006-05-02|GenBank	MA1150	1473038
1118|Methanosarcina acetivorans|0|512|CDS|MA1151|GI:20090017;GeneID:1473039|NC_003552|20088899|glutamine amidotransferase (class I)|NC_003552|1363025-1363771||http://www.ncbi.nlm.nih.gov/entrez/query.fcgi?db=gene&cmd=search&term=MA1151|Methanosarcina acetivorans C2A, complete genome.|2006-05-02|GenBank	MA1151	1473039
1119|Methanosarcina acetivorans|0|512|CDS|MA1152|GI:20090018;GeneID:1473040|NC_003552|20088899|fructose-bisphosphatase|NC_003552|1364136-1365224||http://www.ncbi.nlm.nih.gov/entrez/query.fcgi?db=gene&cmd=search&term=MA1152|Methanosarcina acetivorans C2A, complete genome.|2006-05-02|GenBank	MA1152	1473040
1120|Methanosarcina acetivorans|0|512|CDS|MA1153|GI:20090019;GeneID:1473041|NC_003552|20088899|2-methylthioadenine synthase|NC_003552|1365301-1366608||http://www.ncbi.nlm.nih.gov/entrez/query.fcgi?db=gene&cmd=search&term=MA1153|Methanosarcina acetivorans C2A, complete genome.|2006-05-02|GenBank	MA1153	1473041
1121|Methanosarcina acetivorans|0|512|CDS|MA1154|GI:20090020;GeneID:1473042|NC_003552|20088899|hypothetical protein|NC_003552|1366598-1366816||http://www.ncbi.nlm.nih.gov/entrez/query.fcgi?db=gene&cmd=search&term=MA1154|Methanosarcina acetivorans C2A, complete genome.|2006-05-02|GenBank	MA1154	1473042
1122|Methanosarcina acetivorans|0|512|CDS|MA1155|GI:20090021;GeneID:1473043|NC_003552|20088899|hypothetical protein|NC_003552|1366947-1371092||http://www.ncbi.nlm.nih.gov/entrez/query.fcgi?db=gene&cmd=search&term=MA1155|Methanosarcina acetivorans C2A, complete genome.|2006-05-02|GenBank	MA1155	1473043
1123|Methanosarcina acetivorans|0|512|CDS|MA1156|GI:20090022;GeneID:1473044|NC_003552|20088899|hypothetical protein|NC_003552|1371099-1371716||http://www.ncbi.nlm.nih.gov/entrez/query.fcgi?db=gene&cmd=search&term=MA1156|Methanosarcina acetivorans C2A, complete genome.|2006-05-02|GenBank	MA1156	1473044
1124|Methanosarcina acetivorans|0|512|CDS|MA1157|GI:20090023;GeneID:1473045|NC_003552|20088899|nigerythrin|NC_003552|1371890-1372438||http://www.ncbi.nlm.nih.gov/entrez/query.fcgi?db=gene&cmd=search&term=MA1157|Methanosarcina acetivorans C2A, complete genome.|2006-05-02|GenBank	MA1157	1473045
1125|Methanosarcina acetivorans|0|512|CDS|MA1158|GI:20090024;GeneID:1473046|NC_003552|20088899|acetyltransferase (GNAT) family protein|NC_003552|1372749-1373261||http://www.ncbi.nlm.nih.gov/entrez/query.fcgi?db=gene&cmd=search&term=MA1158|Methanosarcina acetivorans C2A, complete genome.|2006-05-02|GenBank	MA1158	1473046
1126|Methanosarcina acetivorans|0|512|CDS|MA1159|GI:20090025;GeneID:1473047|NC_003552|20088899|hypothetical protein|NC_003552|1373348-1373623||http://www.ncbi.nlm.nih.gov/entrez/query.fcgi?db=gene&cmd=search&term=MA1159|Methanosarcina acetivorans C2A, complete genome.|2006-05-02|GenBank	MA1159	1473047
1127|Methanosarcina acetivorans|0|512|CDS|MA1160|GI:20090026;GeneID:1473048|NC_003552|20088899|hypothetical protein|NC_003552|1373831-1374247||http://www.ncbi.nlm.nih.gov/entrez/query.fcgi?db=gene&cmd=search&term=MA1160|Methanosarcina acetivorans C2A, complete genome.|2006-05-02|GenBank	MA1160	1473048
1128|Methanosarcina acetivorans|0|512|CDS|MA1161|GI:20090027;GeneID:1473049|NC_003552|20088899|macrolide-efflux protein|NC_003552|1374361-1375692||http://www.ncbi.nlm.nih.gov/entrez/query.fcgi?db=gene&cmd=search&term=MA1161|Methanosarcina acetivorans C2A, complete genome.|2006-05-02|GenBank	MA1161	1473049
1129|Methanosarcina acetivorans|0|512|CDS|MA1162|GI:20090028;GeneID:1473050|NC_003552|20088899|hypothetical protein|NC_003552|1375689-1376558||http://www.ncbi.nlm.nih.gov/entrez/query.fcgi?db=gene&cmd=search&term=MA1162|Methanosarcina acetivorans C2A, complete genome.|2006-05-02|GenBank	MA1162	1473050
1130|Methanosarcina acetivorans|0|512|CDS|MA1163|GI:20090029;GeneID:1473051|NC_003552|20088899|DNA repair exonuclease|NC_003552|1377048-1378892||http://www.ncbi.nlm.nih.gov/entrez/query.fcgi?db=gene&cmd=search&term=MA1163|Methanosarcina acetivorans C2A, complete genome.|2006-05-02|GenBank	MA1163	1473051
1131|Methanosarcina acetivorans|0|512|CDS|MA1164|GI:20090030;GeneID:1473052|NC_003552|20088899|chromosome segregation protein|NC_003552|1378889-1382113|Involved in DNA double-strand break repair (DSBR). The rad50/mre11 complex possesses single-strand endonuclease activity and ATP-dependent double-strand-specific 3'-5' exonuclease activity. Rad50 provides an ATP-dependent control of mre11 by unwin…	MA1164	1473052
1132|Methanosarcina acetivorans|0|512|CDS|MA1165|GI:20090031;GeneID:1473053|NC_003552|20088899|hypothetical protein|NC_003552|1382153-1382953||http://www.ncbi.nlm.nih.gov/entrez/query.fcgi?db=gene&cmd=search&term=MA1165|Methanosarcina acetivorans C2A, complete genome.|2006-05-02|GenBank	MA1165	1473053
1133|Methanosarcina acetivorans|0|512|CDS|MA1166|GI:20090032;GeneID:1473054|NC_003552|20088899|hypothetical protein|NC_003552|1383532-1384272||http://www.ncbi.nlm.nih.gov/entrez/query.fcgi?db=gene&cmd=search&term=MA1166|Methanosarcina acetivorans C2A, complete genome.|2006-05-02|GenBank	MA1166	1473054
1134|Methanosarcina acetivorans|0|512|CDS|MA1167|GI:20090033;GeneID:1473055|NC_003552|20088899|ribose-phosphate pyrophosphokinase|NC_003552|1384334-1385185||http://www.ncbi.nlm.nih.gov/entrez/query.fcgi?db=gene&cmd=search&term=MA1167|Methanosarcina acetivorans C2A, complete genome.|2006-05-02|GenBank	MA1167	1473055
1135|Methanosarcina acetivorans|0|512|CDS|MA1168|GI:20090034;GeneID:1473056|NC_003552|20088899|molybdenum cofactor biosynthesis protein C|NC_003552|1385282-1385758|MoaC; along with MoaA is involved in conversion of a guanosine derivative into molybdopterin precursor Z; involved in molybdenum cofactor biosynthesis|http://www.ncbi.nlm.nih.gov/entrez/query.fcgi?db=gene&cmd=search&term=MA1168|Methano…	MA1168	1473056
1136|Methanosarcina acetivorans|0|512|CDS|MA1169|GI:20090035;GeneID:1473057|NC_003552|20088899|hypothetical protein|NC_003552|1385948-1386373||http://www.ncbi.nlm.nih.gov/entrez/query.fcgi?db=gene&cmd=search&term=MA1169|Methanosarcina acetivorans C2A, complete genome.|2006-05-02|GenBank	MA1169	1473057
1137|Methanosarcina acetivorans|0|512|CDS|MA1170|GI:20090036;GeneID:1473058|NC_003552|20088899|hypothetical protein|NC_003552|1386481-1387983||http://www.ncbi.nlm.nih.gov/entrez/query.fcgi?db=gene&cmd=search&term=MA1170|Methanosarcina acetivorans C2A, complete genome.|2006-05-02|GenBank	MA1170	1473058
1138|Methanosarcina acetivorans|0|512|CDS|MA1171|GI:20090037;GeneID:1473059|NC_003552|20088899|hypothetical protein|NC_003552|1388653-1390170||http://www.ncbi.nlm.nih.gov/entrez/query.fcgi?db=gene&cmd=search&term=MA1171|Methanosarcina acetivorans C2A, complete genome.|2006-05-02|GenBank	MA1171	1473059
1139|Methanosarcina acetivorans|0|512|CDS|MA1172|GI:20090038;GeneID:1473060|NC_003552|20088899|oligosaccharyltransferase|NC_003552|1390404-1392914||http://www.ncbi.nlm.nih.gov/entrez/query.fcgi?db=gene&cmd=search&term=MA1172|Methanosarcina acetivorans C2A, complete genome.|2006-05-02|GenBank	MA1172	1473060
1140|Methanosarcina acetivorans|0|512|CDS|MA1173|GI:20090039;GeneID:1473061|NC_003552|20088899|GDP-mannose 4,6-dehydratase|NC_003552|1393005-1394042||http://www.ncbi.nlm.nih.gov/entrez/query.fcgi?db=gene&cmd=search&term=MA1173|Methanosarcina acetivorans C2A, complete genome.|2006-05-02|GenBank	MA1173	1473061
1141|Methanosarcina acetivorans|0|512|CDS|MA1174|GI:20090040;GeneID:1473062|NC_003552|20088899|GDP-mannose 4,6-dehydratase|NC_003552|1394060-1395082||http://www.ncbi.nlm.nih.gov/entrez/query.fcgi?db=gene&cmd=search&term=MA1174|Methanosarcina acetivorans C2A, complete genome.|2006-05-02|GenBank	MA1174	1473062
1142|Methanosarcina acetivorans|0|512|CDS|MA1175|GI:20090041;GeneID:1473063|NC_003552|20088899|mannosyltransferase|NC_003552|1395472-1396542||http://www.ncbi.nlm.nih.gov/entrez/query.fcgi?db=gene&cmd=search&term=MA1175|Methanosarcina acetivorans C2A, complete genome.|2006-05-02|GenBank	MA1175	1473063
1143|Methanosarcina acetivorans|0|512|CDS|MA1176|GI:20090042;GeneID:1473064|NC_003552|20088899|polysaccharide ABC transporter, permease protein|NC_003552|1396529-1397311||http://www.ncbi.nlm.nih.gov/entrez/query.fcgi?db=gene&cmd=search&term=MA1176|Methanosarcina acetivorans C2A, complete genome.|2006-05-02|GenBank	MA1176	1473064
1144|Methanosarcina acetivorans|0|512|CDS|MA1177|GI:20090043;GeneID:1473065|NC_003552|20088899|polysaccharide ABC transporter, ATP-binding protein|NC_003552|1397311-1398540||http://www.ncbi.nlm.nih.gov/entrez/query.fcgi?db=gene&cmd=search&term=MA1177|Methanosarcina acetivorans C2A, complete genome.|2006-05-02|GenBank	MA1177	1473065
1145|Methanosarcina acetivorans|0|512|CDS|MA1178|GI:20090044;GeneID:1473066|NC_003552|20088899|hypothetical protein|NC_003552|1398558-1399958||http://www.ncbi.nlm.nih.gov/entrez/query.fcgi?db=gene&cmd=search&term=MA1178|Methanosarcina acetivorans C2A, complete genome.|2006-05-02|GenBank	MA1178	1473066
1146|Methanosarcina acetivorans|0|512|CDS|MA1179|GI:20090045;GeneID:1473067|NC_003552|20088899|glycosyltransferase|NC_003552|1399955-1402393||http://www.ncbi.nlm.nih.gov/entrez/query.fcgi?db=gene&cmd=search&term=MA1179|Methanosarcina acetivorans C2A, complete genome.|2006-05-02|GenBank	MA1179	1473067
1147|Methanosarcina acetivorans|0|512|CDS|MA1180|GI:20090046;GeneID:1473068|NC_003552|20088899|hexosyltransferase|NC_003552|1402390-1403556||http://www.ncbi.nlm.nih.gov/entrez/query.fcgi?db=gene&cmd=search&term=MA1180|Methanosarcina acetivorans C2A, complete genome.|2006-05-02|GenBank	MA1180	1473068
1148|Methanosarcina acetivorans|0|512|CDS|MA1181|GI:20090047;GeneID:1473069|NC_003552|20088899|hypothetical protein|NC_003552|1404112-1406301||http://www.ncbi.nlm.nih.gov/entrez/query.fcgi?db=gene&cmd=search&term=MA1181|Methanosarcina acetivorans C2A, complete genome.|2006-05-02|GenBank	MA1181	1473069
1149|Methanosarcina acetivorans|0|512|CDS|MA1182|GI:20090048;GeneID:1473070|NC_003552|20088899|hypothetical protein|NC_003552|1407605-1408567||http://www.ncbi.nlm.nih.gov/entrez/query.fcgi?db=gene&cmd=search&term=MA1182|Methanosarcina acetivorans C2A, complete genome.|2006-05-02|GenBank	MA1182	1473070
1150|Methanosarcina acetivorans|0|512|CDS|MA1183|GI:20090049;GeneID:1473071|NC_003552|20088899|1,2-diacylglycerol 3-glucosyltransferase|NC_003552|1408730-1409869||http://www.ncbi.nlm.nih.gov/entrez/query.fcgi?db=gene&cmd=search&term=MA1183|Methanosarcina acetivorans C2A, complete genome.|2006-05-02|GenBank	MA1183	1473071
1151|Methanosarcina acetivorans|0|512|CDS|MA1184|GI:20090050;GeneID:1473072|NC_003552|20088899|glycosyltransferase group 2 family protein|NC_003552|1409866-1410810||http://www.ncbi.nlm.nih.gov/entrez/query.fcgi?db=gene&cmd=search&term=MA1184|Methanosarcina acetivorans C2A, complete genome.|2006-05-02|GenBank	MA1184	1473072
1152|Methanosarcina acetivorans|0|512|CDS|MA1185|GI:20090051;GeneID:1473073|NC_003552|20088899|UDP-glucose 4-epimerase|NC_003552|1410786-1411721||http://www.ncbi.nlm.nih.gov/entrez/query.fcgi?db=gene&cmd=search&term=MA1185|Methanosarcina acetivorans C2A, complete genome.|2006-05-02|GenBank	MA1185	1473073
1153|Methanosarcina acetivorans|0|512|CDS|MA1186|GI:20090052;GeneID:1473074|NC_003552|20088899|hexosyltransferase|NC_003552|1412255-1413418||http://www.ncbi.nlm.nih.gov/entrez/query.fcgi?db=gene&cmd=search&term=MA1186|Methanosarcina acetivorans C2A, complete genome.|2006-05-02|GenBank	MA1186	1473074
1154|Methanosarcina acetivorans|0|512|CDS|MA1187|GI:20090053;GeneID:1473075|NC_003552|20088899|dolichyl-phosphate beta-D-mannosyltransferase|NC_003552|1413428-1414573||http://www.ncbi.nlm.nih.gov/entrez/query.fcgi?db=gene&cmd=search&term=MA1187|Methanosarcina acetivorans C2A, complete genome.|2006-05-02|GenBank	MA1187	1473075
1155|Methanosarcina acetivorans|0|512|CDS|MA1188|GI:20090054;GeneID:1473076|NC_003552|20088899|hypothetical protein|NC_003552|1414554-1414805||http://www.ncbi.nlm.nih.gov/entrez/query.fcgi?db=gene&cmd=search&term=MA1188|Methanosarcina acetivorans C2A, complete genome.|2006-05-02|GenBank	MA1188	1473076
1156|Methanosarcina acetivorans|0|512|CDS|MA1189|GI:20090055;GeneID:1473077|NC_003552|20088899|TrpR binding protein WrbA|NC_003552|1414961-1415590|stationary phase protein that binds TrpR repressor|http://www.ncbi.nlm.nih.gov/entrez/query.fcgi?db=gene&cmd=search&term=MA1189|Methanosarcina acetivorans C2A, complete genome.|2006-05-02|GenBank	MA1189	1473077
1157|Methanosarcina acetivorans|0|512|CDS|MA1190|GI:20090056;GeneID:1473078|NC_003552|20088899|glucan 1,4-alpha-glucosidase|NC_003552|1416845-1418872||http://www.ncbi.nlm.nih.gov/entrez/query.fcgi?db=gene&cmd=search&term=MA1190|Methanosarcina acetivorans C2A, complete genome.|2006-05-02|GenBank	MA1190	1473078
1158|Methanosarcina acetivorans|0|512|CDS|MA1191|GI:20090057;GeneID:1473079|NC_003552|20088899|acetyltransferase (GNAT) family protein|NC_003552|1418911-1419348||http://www.ncbi.nlm.nih.gov/entrez/query.fcgi?db=gene&cmd=search&term=MA1191|Methanosarcina acetivorans C2A, complete genome.|2006-05-02|GenBank	MA1191	1473079
1159|Methanosarcina acetivorans|0|512|CDS|MA1192|GI:20090058;GeneID:1473080|NC_003552|20088899|carboxypeptidase|NC_003552|1419326-1420630||http://www.ncbi.nlm.nih.gov/entrez/query.fcgi?db=gene&cmd=search&term=MA1192|Methanosarcina acetivorans C2A, complete genome.|2006-05-02|GenBank	MA1192	1473080
1160|Methanosarcina acetivorans|0|512|CDS|MA1193|GI:20090059;GeneID:1473081|NC_003552|20088899|hypothetical protein|NC_003552|1421108-1422058||http://www.ncbi.nlm.nih.gov/entrez/query.fcgi?db=gene&cmd=search&term=MA1193|Methanosarcina acetivorans C2A, complete genome.|2006-05-02|GenBank	MA1193	1473081
1161|Methanosarcina acetivorans|0|512|CDS|MA1194|GI:20090060;GeneID:1473082|NC_003552|20088899|hypothetical protein|NC_003552|1421985-1423394||http://www.ncbi.nlm.nih.gov/entrez/query.fcgi?db=gene&cmd=search&term=MA1194|Methanosarcina acetivorans C2A, complete genome.|2006-05-02|GenBank	MA1194	1473082
1162|Methanosarcina acetivorans|0|512|CDS|MA1195|GI:20090061;GeneID:1473083|NC_003552|20088899|hypothetical protein|NC_003552|1423653-1425227||http://www.ncbi.nlm.nih.gov/entrez/query.fcgi?db=gene&cmd=search&term=MA1195|Methanosarcina acetivorans C2A, complete genome.|2006-05-02|GenBank	MA1195	1473083
1163|Methanosarcina acetivorans|0|512|CDS|MA1196|GI:20090062;GeneID:1473084|NC_003552|20088899|hypothetical protein|NC_003552|1425479-1426981||http://www.ncbi.nlm.nih.gov/entrez/query.fcgi?db=gene&cmd=search&term=MA1196|Methanosarcina acetivorans C2A, complete genome.|2006-05-02|GenBank	MA1196	1473084
1164|Methanosarcina acetivorans|0|512|CDS|MA1197|GI:20090063;GeneID:1473085|NC_003552|20088899|iron ABC transporter, solute-binding protein|NC_003552|1427236-1428396||http://www.ncbi.nlm.nih.gov/entrez/query.fcgi?db=gene&cmd=search&term=MA1197|Methanosarcina acetivorans C2A, complete genome.|2006-05-02|GenBank	MA1197	1473085
1165|Methanosarcina acetivorans|0|512|CDS|MA1198|GI:20090064;GeneID:1473086|NC_003552|20088899|iron ABC transporter, ATP-binding protein|NC_003552|1428396-1429178||http://www.ncbi.nlm.nih.gov/entrez/query.fcgi?db=gene&cmd=search&term=MA1198|Methanosarcina acetivorans C2A, complete genome.|2006-05-02|GenBank	MA1198	1473086
1166|Methanosarcina acetivorans|0|512|CDS|MA1199|GI:20090065;GeneID:1473087|NC_003552|20088899|iron ABC transporter, permease protein|NC_003552|1429169-1430212||http://www.ncbi.nlm.nih.gov/entrez/query.fcgi?db=gene&cmd=search&term=MA1199|Methanosarcina acetivorans C2A, complete genome.|2006-05-02|GenBank	MA1199	1473087
1167|Methanosarcina acetivorans|0|512|CDS|MA1200|GI:20090066;GeneID:1473088|NC_003552|20088899|iron ABC transporter, solute-binding protein|NC_003552|1430387-1431637||http://www.ncbi.nlm.nih.gov/entrez/query.fcgi?db=gene&cmd=search&term=MA1200|Methanosarcina acetivorans C2A, complete genome.|2006-05-02|GenBank	MA1200	1473088
1168|Methanosarcina acetivorans|0|512|CDS|MA1202|GI:20090067;GeneID:1473090|NC_003552|20088899|hypothetical protein|NC_003552|1432872-1433246||http://www.ncbi.nlm.nih.gov/entrez/query.fcgi?db=gene&cmd=search&term=MA1202|Methanosarcina acetivorans C2A, complete genome.|2006-05-02|GenBank	MA1202	1473090
1169|Methanosarcina acetivorans|0|512|CDS|MA1204|GI:20090068;GeneID:1473092|NC_003552|20088899|hypothetical protein|NC_003552|1434837-1436630||http://www.ncbi.nlm.nih.gov/entrez/query.fcgi?db=gene&cmd=search&term=MA1204|Methanosarcina acetivorans C2A, complete genome.|2006-05-02|GenBank	MA1204	1473092
1170|Methanosarcina acetivorans|0|512|CDS|MA1205|GI:20090069;GeneID:1473093|NC_003552|20088899|nitrogenase (iron protein)|NC_003552|1437519-1438346||http://www.ncbi.nlm.nih.gov/entrez/query.fcgi?db=gene&cmd=search&term=MA1205|Methanosarcina acetivorans C2A, complete genome.|2006-05-02|GenBank	MA1205	1473093
1171|Methanosarcina acetivorans|0|512|CDS|MA1206|GI:20090070;GeneID:1473094|NC_003552|20088899|antibiotic resistance protein|NC_003552|1438658-1439191||http://www.ncbi.nlm.nih.gov/entrez/query.fcgi?db=gene&cmd=search&term=MA1206|Methanosarcina acetivorans C2A, complete genome.|2006-05-02|GenBank	MA1206	1473094
1172|Methanosarcina acetivorans|0|512|CDS|MA1207|GI:20090071;GeneID:1473095|NC_003552|20088899|hypothetical protein|NC_003552|1439308-1439997||http://www.ncbi.nlm.nih.gov/entrez/query.fcgi?db=gene&cmd=search&term=MA1207|Methanosarcina acetivorans C2A, complete genome.|2006-05-02|GenBank	MA1207	1473095
1173|Methanosarcina acetivorans|0|512|CDS|MA1208|GI:20090072;GeneID:1473096|NC_003552|20088899|nitrogenase, subunit K|NC_003552|1440403-1441791||http://www.ncbi.nlm.nih.gov/entrez/query.fcgi?db=gene&cmd=search&term=MA1208|Methanosarcina acetivorans C2A, complete genome.|2006-05-02|GenBank	MA1208	1473096
1174|Methanosarcina acetivorans|0|512|CDS|MA1209|GI:20090073;GeneID:1473097|NC_003552|20088899|nitrogenase, subunit delta|NC_003552|1441807-1442157||http://www.ncbi.nlm.nih.gov/entrez/query.fcgi?db=gene&cmd=search&term=MA1209|Methanosarcina acetivorans C2A, complete genome.|2006-05-02|GenBank	MA1209	1473097
1175|Methanosarcina acetivorans|0|512|CDS|MA1210|GI:20090074;GeneID:1473098|NC_003552|20088899|nitrogenase, subunit D|NC_003552|1442180-1443742||http://www.ncbi.nlm.nih.gov/entrez/query.fcgi?db=gene&cmd=search&term=MA1210|Methanosarcina acetivorans C2A, complete genome.|2006-05-02|GenBank	MA1210	1473098
1176|Methanosarcina acetivorans|0|512|CDS|MA1211|GI:20090075;GeneID:1473099|NC_003552|20088899|P-II family nitrogen regulatory protein|NC_003552|1443776-1444156||http://www.ncbi.nlm.nih.gov/entrez/query.fcgi?db=gene&cmd=search&term=MA1211|Methanosarcina acetivorans C2A, complete genome.|2006-05-02|GenBank	MA1211	1473099
1177|Methanosarcina acetivorans|0|512|CDS|MA1212|GI:20090076;GeneID:1473100|NC_003552|20088899|P-II family nitrogen regulatory protein|NC_003552|1444170-1444487||http://www.ncbi.nlm.nih.gov/entrez/query.fcgi?db=gene&cmd=search&term=MA1212|Methanosarcina acetivorans C2A, complete genome.|2006-05-02|GenBank	MA1212	1473100
1178|Methanosarcina acetivorans|0|512|CDS|MA1213|GI:20090077;GeneID:1473101|NC_003552|20088899|nitrogenase (iron protein)|NC_003552|1446358-1447185||http://www.ncbi.nlm.nih.gov/entrez/query.fcgi?db=gene&cmd=search&term=MA1213|Methanosarcina acetivorans C2A, complete genome.|2006-05-02|GenBank	MA1213	1473101
1179|Methanosarcina acetivorans|0|512|CDS|MA1214|GI:20090078;GeneID:1473102|NC_003552|20088899|P-II family nitrogen regulatory protein|NC_003552|1447205-1447522||http://www.ncbi.nlm.nih.gov/entrez/query.fcgi?db=gene&cmd=search&term=MA1214|Methanosarcina acetivorans C2A, complete genome.|2006-05-02|GenBank	MA1214	1473102
1180|Methanosarcina acetivorans|0|512|CDS|MA1215|GI:20090079;GeneID:1473103|NC_003552|20088899|P-II family nitrogen regulatory protein|NC_003552|1447569-1447940||http://www.ncbi.nlm.nih.gov/entrez/query.fcgi?db=gene&cmd=search&term=MA1215|Methanosarcina acetivorans C2A, complete genome.|2006-05-02|GenBank	MA1215	1473103
1181|Methanosarcina acetivorans|0|512|CDS|MA1216|GI:20090080;GeneID:1473104|NC_003552|20088899|nitrogenase, subunit alpha|NC_003552|1447960-1449402||http://www.ncbi.nlm.nih.gov/entrez/query.fcgi?db=gene&cmd=search&term=MA1216|Methanosarcina acetivorans C2A, complete genome.|2006-05-02|GenBank	MA1216	1473104
1182|Methanosarcina acetivorans|0|512|CDS|MA1217|GI:20090081;GeneID:1473105|NC_003552|20088899|nitrogenase, subunit delta|NC_003552|1449399-1449737||http://www.ncbi.nlm.nih.gov/entrez/query.fcgi?db=gene&cmd=search&term=MA1217|Methanosarcina acetivorans C2A, complete genome.|2006-05-02|GenBank	MA1217	1473105
1183|Methanosarcina acetivorans|0|512|CDS|MA1218|GI:20090082;GeneID:1473106|NC_003552|20088899|nitrogenase, subunit beta|NC_003552|1449778-1451163||http://www.ncbi.nlm.nih.gov/entrez/query.fcgi?db=gene&cmd=search&term=MA1218|Methanosarcina acetivorans C2A, complete genome.|2006-05-02|GenBank	MA1218	1473106
1184|Methanosarcina acetivorans|0|512|CDS|MA1219|GI:20090083;GeneID:1473107|NC_003552|20088899|nitrogenase associated protein E|NC_003552|1451326-1452894||http://www.ncbi.nlm.nih.gov/entrez/query.fcgi?db=gene&cmd=search&term=MA1219|Methanosarcina acetivorans C2A, complete genome.|2006-05-02|GenBank	MA1219	1473107
1185|Methanosarcina acetivorans|0|512|CDS|MA1220|GI:20090084;GeneID:1473108|NC_003552|20088899|nitrogenase associated protein N|NC_003552|1452846-1454219||http://www.ncbi.nlm.nih.gov/entrez/query.fcgi?db=gene&cmd=search&term=MA1220|Methanosarcina acetivorans C2A, complete genome.|2006-05-02|GenBank	MA1220	1473108
1186|Methanosarcina acetivorans|0|512|CDS|MA1221|GI:20090085;GeneID:1473109|NC_003552|20088899|hypothetical protein|NC_003552|1454243-1454800||http://www.ncbi.nlm.nih.gov/entrez/query.fcgi?db=gene&cmd=search&term=MA1221|Methanosarcina acetivorans C2A, complete genome.|2006-05-02|GenBank	MA1221	1473109
1187|Methanosarcina acetivorans|0|512|CDS|MA1222|GI:20090086;GeneID:1473110|NC_003552|20088899|iron(III) ABC transporter, solute-binding protein|NC_003552|1455058-1456155||http://www.ncbi.nlm.nih.gov/entrez/query.fcgi?db=gene&cmd=search&term=MA1222|Methanosarcina acetivorans C2A, complete genome.|2006-05-02|GenBank	MA1222	1473110
1188|Methanosarcina acetivorans|0|512|CDS|MA1223|GI:20090087;GeneID:1473111|NC_003552|20088899|3-isopropylmalate dehydratase|NC_003552|1456238-1456732||http://www.ncbi.nlm.nih.gov/entrez/query.fcgi?db=gene&cmd=search&term=MA1223|Methanosarcina acetivorans C2A, complete genome.|2006-05-02|GenBank	MA1223	1473111
1189|Methanosarcina acetivorans|0|512|CDS|MA1224|GI:20090088;GeneID:1473112|NC_003552|20088899|hypothetical protein|NC_003552|1456810-1457757||http://www.ncbi.nlm.nih.gov/entrez/query.fcgi?db=gene&cmd=search&term=MA1224|Methanosarcina acetivorans C2A, complete genome.|2006-05-02|GenBank	MA1224	1473112
1190|Methanosarcina acetivorans|0|512|CDS|MA1225|GI:20090089;GeneID:1473113|NC_003552|20088899|homocitrate synthase|NC_003552|1457848-1458717||http://www.ncbi.nlm.nih.gov/entrez/query.fcgi?db=gene&cmd=search&term=MA1225|Methanosarcina acetivorans C2A, complete genome.|2006-05-02|GenBank	MA1225	1473113
1191|Methanosarcina acetivorans|0|512|CDS|MA1226|GI:20090090;GeneID:1473114|NC_003552|20088899|homocitrate synthase|NC_003552|1458710-1459840||http://www.ncbi.nlm.nih.gov/entrez/query.fcgi?db=gene&cmd=search&term=MA1226|Methanosarcina acetivorans C2A, complete genome.|2006-05-02|GenBank	MA1226	1473114
1192|Methanosarcina acetivorans|0|512|CDS|MA1227|GI:20090091;GeneID:1473115|NC_003552|20088899|ABC transporter, ATP-binding protein|NC_003552|1459894-1460904||http://www.ncbi.nlm.nih.gov/entrez/query.fcgi?db=gene&cmd=search&term=MA1227|Methanosarcina acetivorans C2A, complete genome.|2006-05-02|GenBank	MA1227	1473115
1193|Methanosarcina acetivorans|0|512|CDS|MA1228|GI:20090092;GeneID:1473116|NC_003552|20088899|hypothetical protein|NC_003552|1460907-1461599||http://www.ncbi.nlm.nih.gov/entrez/query.fcgi?db=gene&cmd=search&term=MA1228|Methanosarcina acetivorans C2A, complete genome.|2006-05-02|GenBank	MA1228	1473116
1194|Methanosarcina acetivorans|0|512|CDS|MA1229|GI:20090093;GeneID:1473117|NC_003552|20088899|hypothetical protein|NC_003552|1461638-1462627||http://www.ncbi.nlm.nih.gov/entrez/query.fcgi?db=gene&cmd=search&term=MA1229|Methanosarcina acetivorans C2A, complete genome.|2006-05-02|GenBank	MA1229	1473117
1195|Methanosarcina acetivorans|0|512|CDS|MA1230|GI:20090094;GeneID:1473118|NC_003552|20088899|iron(III) ABC transporter, solute-binding protein|NC_003552|1462770-1463861||http://www.ncbi.nlm.nih.gov/entrez/query.fcgi?db=gene&cmd=search&term=MA1230|Methanosarcina acetivorans C2A, complete genome.|2006-05-02|GenBank	MA1230	1473118
1196|Methanosarcina acetivorans|0|512|CDS|MA1231|GI:20090095;GeneID:1473119|NC_003552|20088899|iron(III) ABC transporter, solute-binding protein|NC_003552|1463969-1465054||http://www.ncbi.nlm.nih.gov/entrez/query.fcgi?db=gene&cmd=search&term=MA1231|Methanosarcina acetivorans C2A, complete genome.|2006-05-02|GenBank	MA1231	1473119
1197|Methanosarcina acetivorans|0|512|CDS|MA1232|GI:20090096;GeneID:1473120|NC_003552|20088899|iron(III) ABC transporter, solute-binding protein|NC_003552|1465159-1466250||http://www.ncbi.nlm.nih.gov/entrez/query.fcgi?db=gene&cmd=search&term=MA1232|Methanosarcina acetivorans C2A, complete genome.|2006-05-02|GenBank	MA1232	1473120
1198|Methanosarcina acetivorans|0|512|CDS|MA1233|GI:20090097;GeneID:1473121|NC_003552|20088899|iron(III) ABC transporter, ATP-binding protein|NC_003552|1466328-1467101||http://www.ncbi.nlm.nih.gov/entrez/query.fcgi?db=gene&cmd=search&term=MA1233|Methanosarcina acetivorans C2A, complete genome.|2006-05-02|GenBank	MA1233	1473121
1199|Methanosarcina acetivorans|0|512|CDS|MA1234|GI:20090098;GeneID:1473122|NC_003552|20088899|iron(III) ABC transporter, permease protein|NC_003552|1467107-1468138||http://www.ncbi.nlm.nih.gov/entrez/query.fcgi?db=gene&cmd=search&term=MA1234|Methanosarcina acetivorans C2A, complete genome.|2006-05-02|GenBank	MA1234	1473122
1200|Methanosarcina acetivorans|0|512|CDS|MA1235|GI:20090099;GeneID:1473123|NC_003552|20088899|molybdate ABC transporter, ATP-binding protein|NC_003552|1469352-1470485||http://www.ncbi.nlm.nih.gov/entrez/query.fcgi?db=gene&cmd=search&term=MA1235|Methanosarcina acetivorans C2A, complete genome.|2006-05-02|GenBank	MA1235	1473123
1201|Methanosarcina acetivorans|0|512|CDS|MA1236|GI:20090100;GeneID:1473124|NC_003552|20088899|molybdate ABC transporter, permease protein|NC_003552|1470482-1471159||http://www.ncbi.nlm.nih.gov/entrez/query.fcgi?db=gene&cmd=search&term=MA1236|Methanosarcina acetivorans C2A, complete genome.|2006-05-02|GenBank	MA1236	1473124
1202|Methanosarcina acetivorans|0|512|CDS|MA1237|GI:20090101;GeneID:1473125|NC_003552|20088899|molybdate ABC transporter, solute-binding protein|NC_003552|1471288-1472118||http://www.ncbi.nlm.nih.gov/entrez/query.fcgi?db=gene&cmd=search&term=MA1237|Methanosarcina acetivorans C2A, complete genome.|2006-05-02|GenBank	MA1237	1473125
1203|Methanosarcina acetivorans|0|512|CDS|MA1238|GI:20090102;GeneID:1473126|NC_003552|20088899|molybdenum-pterin binding protein|NC_003552|1472605-1472814||http://www.ncbi.nlm.nih.gov/entrez/query.fcgi?db=gene&cmd=search&term=MA1238|Methanosarcina acetivorans C2A, complete genome.|2006-05-02|GenBank	MA1238	1473126
1204|Methanosarcina acetivorans|0|512|CDS|MA1239|GI:20090103;GeneID:1473127|NC_003552|20088899|molybdenum-pterin binding protein|NC_003552|1473105-1473359||http://www.ncbi.nlm.nih.gov/entrez/query.fcgi?db=gene&cmd=search&term=MA1239|Methanosarcina acetivorans C2A, complete genome.|2006-05-02|GenBank	MA1239	1473127
1205|Methanosarcina acetivorans|0|512|CDS|MA1240|GI:20090104;GeneID:1473128|NC_003552|20088899|hypothetical protein|NC_003552|1473606-1473824||http://www.ncbi.nlm.nih.gov/entrez/query.fcgi?db=gene&cmd=search&term=MA1240|Methanosarcina acetivorans C2A, complete genome.|2006-05-02|GenBank	MA1240	1473128
1206|Methanosarcina acetivorans|0|512|CDS|MA1241|GI:20090105;GeneID:1473129|NC_003552|20088899|formylmethanofuran dehydrogenase, subunit B|NC_003552|1473916-1475241||http://www.ncbi.nlm.nih.gov/entrez/query.fcgi?db=gene&cmd=search&term=MA1241|Methanosarcina acetivorans C2A, complete genome.|2006-05-02|GenBank	MA1241	1473129
1207|Methanosarcina acetivorans|0|512|CDS|MA1242|GI:20090106;GeneID:1473130|NC_003552|20088899|hypothetical protein|NC_003552|1475412-1476947||http://www.ncbi.nlm.nih.gov/entrez/query.fcgi?db=gene&cmd=search&term=MA1242|Methanosarcina acetivorans C2A, complete genome.|2006-05-02|GenBank	MA1242	1473130
1208|Methanosarcina acetivorans|0|512|CDS|MA1243|GI:20090107;GeneID:1473131|NC_003552|20088899|hypothetical protein|NC_003552|1477762-1482366||http://www.ncbi.nlm.nih.gov/entrez/query.fcgi?db=gene&cmd=search&term=MA1243|Methanosarcina acetivorans C2A, complete genome.|2006-05-02|GenBank	MA1243	1473131
1209|Methanosarcina acetivorans|0|512|CDS|MA1244|GI:20090108;GeneID:1473132|NC_003552|20088899|oligopeptide ABC transporter, ATP-binding protein|NC_003552|1482584-1483501||http://www.ncbi.nlm.nih.gov/entrez/query.fcgi?db=gene&cmd=search&term=MA1244|Methanosarcina acetivorans C2A, complete genome.|2006-05-02|GenBank	MA1244	1473132
1210|Methanosarcina acetivorans|0|512|CDS|MA1245|GI:20090109;GeneID:1473133|NC_003552|20088899|oligopeptide ABC transporter, ATP-binding protein|NC_003552|1483494-1484456||http://www.ncbi.nlm.nih.gov/entrez/query.fcgi?db=gene&cmd=search&term=MA1245|Methanosarcina acetivorans C2A, complete genome.|2006-05-02|GenBank	MA1245	1473133
1211|Methanosarcina acetivorans|0|512|CDS|MA1246|GI:20090110;GeneID:1473134|NC_003552|20088899|oligopeptide ABC transporter, permease|NC_003552|1484434-1485300||http://www.ncbi.nlm.nih.gov/entrez/query.fcgi?db=gene&cmd=search&term=MA1246|Methanosarcina acetivorans C2A, complete genome.|2006-05-02|GenBank	MA1246	1473134
1212|Methanosarcina acetivorans|0|512|CDS|MA1247|GI:20090111;GeneID:1473135|NC_003552|20088899|oligopeptide ABC transporter, permease|NC_003552|1485257-1486207||http://www.ncbi.nlm.nih.gov/entrez/query.fcgi?db=gene&cmd=search&term=MA1247|Methanosarcina acetivorans C2A, complete genome.|2006-05-02|GenBank	MA1247	1473135
1213|Methanosarcina acetivorans|0|512|CDS|MA1248|GI:20090112;GeneID:1473136|NC_003552|20088899|ubiE/COQ5 methyltransferase|NC_003552|1486239-1486931||http://www.ncbi.nlm.nih.gov/entrez/query.fcgi?db=gene&cmd=search&term=MA1248|Methanosarcina acetivorans C2A, complete genome.|2006-05-02|GenBank	MA1248	1473136
1214|Methanosarcina acetivorans|0|512|CDS|MA1249|GI:20090113;GeneID:1473137|NC_003552|20088899|oligopeptide ABC transporter, oligopeptide-binding protein|NC_003552|1486943-1488505||http://www.ncbi.nlm.nih.gov/entrez/query.fcgi?db=gene&cmd=search&term=MA1249|Methanosarcina acetivorans C2A, complete genome.|2006-05-02|GenBank	MA1249	1473137
1215|Methanosarcina acetivorans|0|512|CDS|MA1250|GI:20090114;GeneID:1473138|NC_003552|20088899|oligopeptide ABC transporter, oligopeptide-binding protein|NC_003552|1488722-1490305||http://www.ncbi.nlm.nih.gov/entrez/query.fcgi?db=gene&cmd=search&term=MA1250|Methanosarcina acetivorans C2A, complete genome.|2006-05-02|GenBank	MA1250	1473138
1216|Methanosarcina acetivorans|0|512|CDS|MA1251|GI:20090115;GeneID:1473139|NC_003552|20088899|hypothetical protein|NC_003552|1491186-1492046||http://www.ncbi.nlm.nih.gov/entrez/query.fcgi?db=gene&cmd=search&term=MA1251|Methanosarcina acetivorans C2A, complete genome.|2006-05-02|GenBank	MA1251	1473139
1217|Methanosarcina acetivorans|0|512|CDS|MA1252|GI:20090116;GeneID:1473140|NC_003552|20088899|haloacid dehalogenase-like hydrolase family protein|NC_003552|1492897-1493604||http://www.ncbi.nlm.nih.gov/entrez/query.fcgi?db=gene&cmd=search&term=MA1252|Methanosarcina acetivorans C2A, complete genome.|2006-05-02|GenBank	MA1252	1473140
1218|Methanosarcina acetivorans|0|512|CDS|MA1253|GI:20090117;GeneID:1473141|NC_003552|20088899|hypothetical protein|NC_003552|1494586-1494996||http://www.ncbi.nlm.nih.gov/entrez/query.fcgi?db=gene&cmd=search&term=MA1253|Methanosarcina acetivorans C2A, complete genome.|2006-05-02|GenBank	MA1253	1473141
1219|Methanosarcina acetivorans|0|512|CDS|MA1254|GI:20090118;GeneID:1473142|NC_003552|20088899|hypothetical protein|NC_003552|1495272-1495499||http://www.ncbi.nlm.nih.gov/entrez/query.fcgi?db=gene&cmd=search&term=MA1254|Methanosarcina acetivorans C2A, complete genome.|2006-05-02|GenBank	MA1254	1473142
1220|Methanosarcina acetivorans|0|512|CDS|MA1255|GI:20090119;GeneID:1473143|NC_003552|20088899|30S ribosomal protein S10|NC_003552|1495601-1495909|Involved in the binding of tRNA to the ribosomes|http://www.ncbi.nlm.nih.gov/entrez/query.fcgi?db=gene&cmd=search&term=MA1255|Methanosarcina acetivorans C2A, complete genome.|2006-05-02|GenBank	MA1255	1473143
1221|Methanosarcina acetivorans|0|512|CDS|MA1256|GI:20090120;GeneID:1473144|NC_003552|20088899|elongation factor Tu|NC_003552|1495948-1497216|promotes GTP-dependent binding of aminoacyl-tRNA to teh A-site of ribosomes during protein biosynthesis|http://www.ncbi.nlm.nih.gov/entrez/query.fcgi?db=gene&cmd=search&term=MA1256|Methanosarcina acetivorans C2A, complete genome.|2006-05-02|GenBank	MA1256	1473144
1222|Methanosarcina acetivorans|0|512|CDS|MA1257|GI:20090121;GeneID:1473145|NC_003552|20088899|elongation factor EF-2|NC_003552|1497544-1499736|Promotes the GTP-dependent translocation of the nascent protein chain from the A-site to the P-site of the ribosome|http://www.ncbi.nlm.nih.gov/entrez/query.fcgi?db=gene&cmd=search&term=MA1257|Methanosarcina acetivorans C2A, complete genome.|2006-05-02|Ge…	MA1257	1473145
1223|Methanosarcina acetivorans|0|512|CDS|MA1258|GI:20090122;GeneID:1473146|NC_003552|20088899|30S ribosomal protein S7|NC_003552|1499809-1500378|One of the primary rRNA binding proteins, it binds directly to 16S rRNA where it nucleates assembly of the head domain of the 30S subunit. Is located at the subunit interface close to the decoding center|http://www.ncbi.nlm.nih.gov/entrez/query.fcgi?db=…	MA1258	1473146
1224|Methanosarcina acetivorans|0|512|CDS|MA1259|GI:20090123;GeneID:1473147|NC_003552|20088899|30S ribosomal protein S12|NC_003552|1500375-1500803|With S4 and S5 plays an important role in translational accuracy. Located at the interface of the 30S and 50S subunits|http://www.ncbi.nlm.nih.gov/entrez/query.fcgi?db=gene&cmd=search&term=MA1259|Methanosarcina acetivorans C2A, complete genome.|2006-05…	MA1259	1473147
1225|Methanosarcina acetivorans|0|512|CDS|MA1260|GI:20090124;GeneID:1473148|NC_003552|20088899|transcription elongation factor NusA|NC_003552|1500907-1501356|Involved in both termination and antitermination through binding to RNA polymerase|http://www.ncbi.nlm.nih.gov/entrez/query.fcgi?db=gene&cmd=search&term=MA1260|Methanosarcina acetivorans C2A, complete genome.|2006-05-02|GenBank	MA1260	1473148
1226|Methanosarcina acetivorans|0|512|CDS|MA1261|GI:20090125;GeneID:1473149|NC_003552|20088899|ribosomal protein L30e|NC_003552|1501353-1501652||http://www.ncbi.nlm.nih.gov/entrez/query.fcgi?db=gene&cmd=search&term=MA1261|Methanosarcina acetivorans C2A, complete genome.|2006-05-02|GenBank	MA1261	1473149
1227|Methanosarcina acetivorans|0|512|CDS|MA1262|GI:20090126;GeneID:1473150|NC_003552|20088899|DNA-directed RNA polymerase subunit A|NC_003552|1501905-1503098|DNA-dependent RNA polymerase catalyzes the transcription of DNA into RNA using the four ribonucleoside triphosphates as substrates|http://www.ncbi.nlm.nih.gov/entrez/query.fcgi?db=gene&cmd=search&term=MA1262|Methanosarcina acetivorans C2A, …	MA1262	1473150
1228|Methanosarcina acetivorans|0|512|CDS|MA1263|GI:20090127;GeneID:1473151|NC_003552|20088899|DNA-directed RNA polymerase subunit alpha|NC_003552|1503104-1505746|DNA-dependent RNA polymerase catalyzes the transcription of DNA into RNA using the four ribonucleoside triphosphates as substrates. The alpha subunit is part of the catalytic core which binds with a sigma factor to produce the holoenzym…	MA1263	1473151
1229|Methanosarcina acetivorans|0|512|CDS|MA1264|GI:20090128;GeneID:1473152|NC_003552|20088899|DNA-directed RNA polymerase subunit beta|NC_003552|1505761-1507575|DNA-dependent RNA polymerase catalyzes the transcription of DNA into RNA using the four ribonucleoside triphosphates as substrates. The beta subunit is part of the catalytic core which binds with a sigma factor to produce the holoenzyme|…	MA1264	1473152
1230|Methanosarcina acetivorans|0|512|CDS|MA1265|GI:20090129;GeneID:1473153|NC_003552|20088899|DNA-directed RNA polymerase subunit beta|NC_003552|1507589-1509241|DNA-dependent RNA polymerase catalyzes the transcription of DNA into RNA using the four ribonucleoside triphosphates as substrates. The beta subunit is part of the catalytic core which binds with a sigma factor to produce the holoenzyme|…	MA1265	1473153
1231|Methanosarcina acetivorans|0|512|CDS|MA1266|GI:20090130;GeneID:1473154|NC_003552|20088899|DNA-directed RNA polymerase, subunit H|NC_003552|1509398-1509634||http://www.ncbi.nlm.nih.gov/entrez/query.fcgi?db=gene&cmd=search&term=MA1266|Methanosarcina acetivorans C2A, complete genome.|2006-05-02|GenBank	MA1266	1473154
1232|Methanosarcina acetivorans|0|512|CDS|MA1267|GI:20090131;GeneID:1473155|NC_003552|20088899|sensory transduction histidine kinase|NC_003552|1510392-1512242||http://www.ncbi.nlm.nih.gov/entrez/query.fcgi?db=gene&cmd=search&term=MA1267|Methanosarcina acetivorans C2A, complete genome.|2006-05-02|GenBank	MA1267	1473155
1233|Methanosarcina acetivorans|0|512|CDS|MA1268|GI:20090132;GeneID:1473156|NC_003552|20088899|response regulator receiver|NC_003552|1512274-1512720||http://www.ncbi.nlm.nih.gov/entrez/query.fcgi?db=gene&cmd=search&term=MA1268|Methanosarcina acetivorans C2A, complete genome.|2006-05-02|GenBank	MA1268	1473156
1234|Methanosarcina acetivorans|0|512|CDS|MA1269|GI:20090133;GeneID:1473157|NC_003552|20088899|response regulator receiver|NC_003552|1512779-1513219||http://www.ncbi.nlm.nih.gov/entrez/query.fcgi?db=gene&cmd=search&term=MA1269|Methanosarcina acetivorans C2A, complete genome.|2006-05-02|GenBank	MA1269	1473157
1235|Methanosarcina acetivorans|0|512|CDS|MA1270|GI:20090134;GeneID:1473158|NC_003552|20088899|sensory transduction histidine kinase|NC_003552|1513317-1517687||http://www.ncbi.nlm.nih.gov/entrez/query.fcgi?db=gene&cmd=search&term=MA1270|Methanosarcina acetivorans C2A, complete genome.|2006-05-02|GenBank	MA1270	1473158
1236|Methanosarcina acetivorans|0|512|CDS|MA1271|GI:20090135;GeneID:1473159|NC_003552|20088899|hypothetical protein|NC_003552|1519002-1520234||http://www.ncbi.nlm.nih.gov/entrez/query.fcgi?db=gene&cmd=search&term=MA1271|Methanosarcina acetivorans C2A, complete genome.|2006-05-02|GenBank	MA1271	1473159
1237|Methanosarcina acetivorans|0|512|CDS|MA1272|GI:20090136;GeneID:1473160|NC_003552|20088899|hypothetical protein|NC_003552|1520231-1520926||http://www.ncbi.nlm.nih.gov/entrez/query.fcgi?db=gene&cmd=search&term=MA1272|Methanosarcina acetivorans C2A, complete genome.|2006-05-02|GenBank	MA1272	1473160
1238|Methanosarcina acetivorans|0|512|CDS|MA1273|GI:20090137;GeneID:1473161|NC_003552|20088899|ABC transporter, ATP-binding protein|NC_003552|1520874-1521941||http://www.ncbi.nlm.nih.gov/entrez/query.fcgi?db=gene&cmd=search&term=MA1273|Methanosarcina acetivorans C2A, complete genome.|2006-05-02|GenBank	MA1273	1473161
1239|Methanosarcina acetivorans|0|512|CDS|MA1274|GI:20090138;GeneID:1473162|NC_003552|20088899|sensory transduction histidine kinase|NC_003552|1522072-1526139||http://www.ncbi.nlm.nih.gov/entrez/query.fcgi?db=gene&cmd=search&term=MA1274|Methanosarcina acetivorans C2A, complete genome.|2006-05-02|GenBank	MA1274	1473162
1240|Methanosarcina acetivorans|0|512|CDS|MA1275|GI:20090139;GeneID:1473163|NC_003552|20088899|S-adenosyl-L-homocysteine hydrolase|NC_003552|1526588-1527823|catalyzes the formation of L-homocysteine from S-adenosyl-L-homocysteine|http://www.ncbi.nlm.nih.gov/entrez/query.fcgi?db=gene&cmd=search&term=MA1275|Methanosarcina acetivorans C2A, complete genome.|2006-05-02|GenBank	MA1275	1473163
1241|Methanosarcina acetivorans|0|512|CDS|MA1276|GI:20090140;GeneID:1473164|NC_003552|20088899|N-ethylammeline chlorohydrolase|NC_003552|1528211-1529539|Catalyzes the hydrolytic cleavage of a carbon-halogen bond in N-ethylammeline|http://www.ncbi.nlm.nih.gov/entrez/query.fcgi?db=gene&cmd=search&term=MA1276|Methanosarcina acetivorans C2A, complete genome.|2006-05-02|GenBank	MA1276	1473164
1242|Methanosarcina acetivorans|0|512|CDS|MA1277|GI:20090141;GeneID:1473165|NC_003552|20088899|hypothetical protein|NC_003552|1530030-1530674||http://www.ncbi.nlm.nih.gov/entrez/query.fcgi?db=gene&cmd=search&term=MA1277|Methanosarcina acetivorans C2A, complete genome.|2006-05-02|GenBank	MA1277	1473165
1243|Methanosarcina acetivorans|0|512|CDS|MA1278|GI:20090142;GeneID:1473166|NC_003552|20088899|hypothetical protein|NC_003552|1530677-1531438||http://www.ncbi.nlm.nih.gov/entrez/query.fcgi?db=gene&cmd=search&term=MA1278|Methanosarcina acetivorans C2A, complete genome.|2006-05-02|GenBank	MA1278	1473166
1244|Methanosarcina acetivorans|0|512|CDS|MA1279|GI:20090143;GeneID:1473167|NC_003552|20088899|hypothetical protein|NC_003552|1531674-1532642||http://www.ncbi.nlm.nih.gov/entrez/query.fcgi?db=gene&cmd=search&term=MA1279|Methanosarcina acetivorans C2A, complete genome.|2006-05-02|GenBank	MA1279	1473167
1245|Methanosarcina acetivorans|0|512|CDS|MA1280|GI:20090144;GeneID:1473168|NC_003552|20088899|phosphopantothenoylcysteine synthase/decarboxylase|NC_003552|1532750-1534045|catalyzes the conversion of 4'-phosphopantothenate to 4'-phosphopantetheine|http://www.ncbi.nlm.nih.gov/entrez/query.fcgi?db=gene&cmd=search&term=MA1280|Methanosarcina acetivorans C2A, complete genome.|2006-05-02|GenBank	MA1280	1473168
1246|Methanosarcina acetivorans|0|512|CDS|MA1281|GI:20090145;GeneID:1473169|NC_003552|20088899|hypothetical protein|NC_003552|1534612-1535655||http://www.ncbi.nlm.nih.gov/entrez/query.fcgi?db=gene&cmd=search&term=MA1281|Methanosarcina acetivorans C2A, complete genome.|2006-05-02|GenBank	MA1281	1473169
1247|Methanosarcina acetivorans|0|512|CDS|MA1282|GI:20090146;GeneID:1473170|NC_003552|20088899|hypothetical protein|NC_003552|1535855-1536577||http://www.ncbi.nlm.nih.gov/entrez/query.fcgi?db=gene&cmd=search&term=MA1282|Methanosarcina acetivorans C2A, complete genome.|2006-05-02|GenBank	MA1282	1473170
1248|Methanosarcina acetivorans|0|512|CDS|MA1283|GI:20090147;GeneID:1473171|NC_003552|20088899|hypothetical protein|NC_003552|1536960-1537439||http://www.ncbi.nlm.nih.gov/entrez/query.fcgi?db=gene&cmd=search&term=MA1283|Methanosarcina acetivorans C2A, complete genome.|2006-05-02|GenBank	MA1283	1473171
1249|Methanosarcina acetivorans|0|512|CDS|MA1284|GI:20090148;GeneID:1473172|NC_003552|20088899|hypothetical protein|NC_003552|1538199-1539218||http://www.ncbi.nlm.nih.gov/entrez/query.fcgi?db=gene&cmd=search&term=MA1284|Methanosarcina acetivorans C2A, complete genome.|2006-05-02|GenBank	MA1284	1473172
1250|Methanosarcina acetivorans|0|512|CDS|MA1285|GI:20090149;GeneID:1473173|NC_003552|20088899|hypothetical protein|NC_003552|1539280-1539702||http://www.ncbi.nlm.nih.gov/entrez/query.fcgi?db=gene&cmd=search&term=MA1285|Methanosarcina acetivorans C2A, complete genome.|2006-05-02|GenBank	MA1285	1473173
1251|Methanosarcina acetivorans|0|512|CDS|MA1286|GI:20090150;GeneID:1473174|NC_003552|20088899|cell surface glycoprotein (S-layer protein)|NC_003552|1540190-1541863||http://www.ncbi.nlm.nih.gov/entrez/query.fcgi?db=gene&cmd=search&term=MA1286|Methanosarcina acetivorans C2A, complete genome.|2006-05-02|GenBank	MA1286	1473174
1252|Methanosarcina acetivorans|0|512|CDS|MA1287|GI:20090151;GeneID:1473175|NC_003552|20088899|hypothetical protein|NC_003552|1541867-1542160||http://www.ncbi.nlm.nih.gov/entrez/query.fcgi?db=gene&cmd=search&term=MA1287|Methanosarcina acetivorans C2A, complete genome.|2006-05-02|GenBank	MA1287	1473175
1253|Methanosarcina acetivorans|0|512|CDS|MA1288|GI:20090152;GeneID:1473176|NC_003552|20088899|23S RNA methyltransferase J|NC_003552|1542668-1543486||http://www.ncbi.nlm.nih.gov/entrez/query.fcgi?db=gene&cmd=search&term=MA1288|Methanosarcina acetivorans C2A, complete genome.|2006-05-02|GenBank	MA1288	1473176
1254|Methanosarcina acetivorans|0|512|CDS|MA1289|GI:20090153;GeneID:1473177|NC_003552|20088899|hypothetical protein|NC_003552|1543700-1544356||http://www.ncbi.nlm.nih.gov/entrez/query.fcgi?db=gene&cmd=search&term=MA1289|Methanosarcina acetivorans C2A, complete genome.|2006-05-02|GenBank	MA1289	1473177
1255|Methanosarcina acetivorans|0|512|CDS|MA1290|GI:20090154;GeneID:1473178|NC_003552|20088899|transposase|NC_003552|1544708-1546369||http://www.ncbi.nlm.nih.gov/entrez/query.fcgi?db=gene&cmd=search&term=MA1290|Methanosarcina acetivorans C2A, complete genome.|2006-05-02|GenBank	MA1290	1473178
1256|Methanosarcina acetivorans|0|512|CDS|MA1291|GI:20090155;GeneID:1473179|NC_003552|20088899|hypothetical protein|NC_003552|1546586-1547242||http://www.ncbi.nlm.nih.gov/entrez/query.fcgi?db=gene&cmd=search&term=MA1291|Methanosarcina acetivorans C2A, complete genome.|2006-05-02|GenBank	MA1291	1473179
[truncated: 3,186 more rows]

## Sheet: raw expression
Hours	24	24	24	24	24	24	30	30	30	30	36	36	36	36	42	42	42	42	42	42	48	48	48	48
[truncated: 4,435 more rows]

## Sheet: log2FC
Supplementary Table S2: Average transcript abundance when hdrED is depleted versus exponentially growing cells ( log2FC).
[truncated: 4,435 more rows]
